# Supplementary material for: 1-Cyclo­pentyl­idene-2-(2,4-dinitro­phenyl)­hydrazine
Source: Acta Crystallogr Sect E Struct Rep Online. 2008 Oct 18;64(Pt 11):o2141. doi: 10.1107/S1600536808033345 (PMC2959650; doi:10.1107/S1600536808033345)
Supplement: Supplementary file 2 [file e-64-o2141-Isup2.hkl]

# 
# h,k,l, Fc-squared, Fo-squared, sigma(Fo-squared) and status flag 
# 
data_I
_shelx_title ' 080521g in P2(1)/n' 
_shelx_refln_list_code          4 
_shelx_F_calc_maximum      201.61 
_exptl_crystal_F_000       552.00 
_reflns_d_resolution_high  0.8397 
 
loop_ 
 _symmetry_equiv_pos_as_xyz 
 'x, y, z' 
 '-x+1/2, y+1/2, -z+1/2' 
 '-x, -y, -z' 
 'x-1/2, -y-1/2, z-1/2' 
 
_cell_length_a     6.9618 
_cell_length_b    21.8402 
_cell_length_c     8.1623 
_cell_angle_alpha  90.000 
_cell_angle_beta   98.528 
_cell_angle_gamma  90.000 
 
_shelx_F_squared_multiplier     1.000 
 
loop_ 
 _refln_index_h 
 _refln_index_k 
 _refln_index_l 
 _refln_F_squared_calc 
 _refln_F_squared_meas 
 _refln_F_squared_sigma 
 _refln_observed_status 
   2   0   0     2384.95     2103.34     38.19 o 
   4   0   0      260.11      290.52     15.02 o 
   6   0   0        0.00        0.07      2.11 o 
   8   0   0        0.36        3.96      3.43 o 
   1   1   0     2456.46     2307.87     51.56 o 
   2   1   0        7.12        4.97      0.76 o 
   3   1   0      372.51      345.79      4.05 o 
   4   1   0       11.29       11.79      1.07 o 
   5   1   0        4.15        5.10      3.01 o 
   6   1   0        1.51        0.86      1.60 o 
   7   1   0        2.38        1.38      1.91 o 
   8   1   0        0.48        0.28      2.07 o 
   0   2   0     6324.61     6263.28    116.87 o 
   1   2   0     4626.66     4518.86     54.25 o 
   2   2   0       17.00       18.33      1.68 o 
   3   2   0     1976.26     1952.48     23.36 o 
   4   2   0       11.22       10.25      0.93 o 
   5   2   0        0.64        0.54      1.39 o 
   6   2   0       16.81       15.62      3.35 o 
   7   2   0       20.59       23.49      3.45 o 
   8   2   0        1.83        5.04      2.48 o 
   1   3   0     2298.23     2165.84     22.02 o 
   2   3   0      124.45      119.79      2.22 o 
   3   3   0        0.07       -0.07      0.64 o 
   4   3   0       10.95       11.55      1.20 o 
   5   3   0        5.12        7.62      1.43 o 
   6   3   0        4.65        4.29      3.01 o 
   7   3   0        3.15        2.93      2.30 o 
   8   3   0        0.31        0.94      2.20 o 
   0   4   0     1726.09     1880.63     33.12 o 
   1   4   0     2996.42     2946.89     25.78 o 
   2   4   0        1.80        0.88      0.49 o 
   3   4   0       44.48       38.73      1.61 o 
   4   4   0       72.18       62.14      2.20 o 
   5   4   0       41.98       45.28      2.52 o 
   6   4   0        2.41        2.29      2.52 o 
   7   4   0        0.94        2.72      2.43 o 
   8   4   0       11.81       11.18      3.15 o 
   1   5   0       19.76       15.39      1.98 o 
   2   5   0      709.95      663.71      6.50 o 
   3   5   0        3.10        1.68      0.94 o 
   4   5   0       53.14       57.96      2.17 o 
   5   5   0        0.44        0.94      1.01 o 
   6   5   0       71.76       67.76      4.51 o 
   7   5   0       57.44       49.11      4.45 o 
   8   5   0        0.01        2.44      2.41 o 
   0   6   0     1000.96      927.59     10.05 o 
   1   6   0      213.28      202.10      2.55 o 
   2   6   0      418.62      416.49      4.66 o 
   3   6   0      707.89      680.15      8.12 o 
   4   6   0       17.88       21.51      2.14 o 
   5   6   0       51.89       53.68      2.89 o 
   6   6   0       33.95       35.73      3.57 o 
   7   6   0       90.49       89.80      5.58 o 
   1   7   0      144.23      146.12      2.15 o 
   2   7   0       81.62       83.20      1.79 o 
   3   7   0      722.61      716.36      7.56 o 
   4   7   0      162.36      163.86      3.69 o 
   5   7   0       14.09       10.30      1.91 o 
   6   7   0       48.51       50.31      5.45 o 
   7   7   0       35.15       39.31      4.16 o 
   0   8   0      665.73      624.80      7.31 o 
   1   8   0      145.66      161.61      3.14 o 
   2   8   0       15.02       14.94      0.92 o 
   3   8   0      928.93      931.21      9.34 o 
   4   8   0       73.31       81.65      2.63 o 
   5   8   0        8.51        6.95      1.92 o 
   6   8   0       20.57       19.99      2.47 o 
   7   8   0       32.68       36.98      4.66 o 
   1   9   0       19.34       14.18      0.81 o 
   2   9   0       15.95       19.71      1.05 o 
   3   9   0      179.53      189.17      3.29 o 
   4   9   0        5.16        3.04      1.02 o 
   5   9   0        2.33        0.77      1.09 o 
   6   9   0        0.07       -0.19      1.49 o 
   7   9   0        9.20       12.88      3.10 o 
   0  10   0       12.30       10.47      0.77 o 
   1  10   0        8.71        8.95      0.81 o 
   2  10   0     1681.61     1667.77     14.73 o 
   3  10   0      187.75      171.19      3.15 o 
   4  10   0      291.58      276.22      5.13 o 
   5  10   0       38.84       38.98      2.41 o 
   6  10   0        0.12       -0.56      1.23 o 
   7  10   0        2.68        2.21      2.09 o 
   1  11   0        1.79        3.16      0.59 o 
   2  11   0       29.69       26.75      1.50 o 
   3  11   0       14.26       13.15      1.14 o 
   4  11   0      114.82      108.99      3.32 o 
   5  11   0       83.25       82.68      3.32 o 
   6  11   0        6.14        9.17      1.94 o 
   7  11   0        0.15        3.73      1.83 o 
   0  12   0      222.06      225.14      4.76 o 
   1  12   0       19.64       14.17      0.91 o 
   2  12   0      108.15      106.38      2.34 o 
   3  12   0        4.17        4.77      0.92 o 
   4  12   0      455.14      450.97      8.67 o 
   5  12   0      411.30      421.47      7.35 o 
   6  12   0        0.01       -0.22      1.44 o 
   7  12   0        1.87        3.92      1.89 o 
   1  13   0       74.60       80.79      2.70 o 
   2  13   0       88.46       90.79      2.22 o 
   3  13   0      126.42      119.82      2.80 o 
   4  13   0      208.66      205.82      4.54 o 
   5  13   0      103.70      105.10      3.65 o 
   6  13   0        5.06        2.29      2.45 o 
   7  13   0        0.24        0.45      1.76 o 
   0  14   0        0.80        0.04      1.01 o 
   1  14   0      119.19      132.18      3.49 o 
   2  14   0       44.91       44.95      1.69 o 
   3  14   0       42.73       43.75      2.07 o 
   4  14   0       12.49       11.93      1.60 o 
   5  14   0       62.40       64.55      3.09 o 
   6  14   0        3.44        6.53      1.99 o 
   1  15   0        0.29       -0.46      0.98 o 
   2  15   0        3.32        4.43      1.27 o 
   3  15   0        0.36        0.51      1.22 o 
   4  15   0        1.19        3.84      1.48 o 
   5  15   0       10.22       12.07      2.14 o 
   6  15   0        4.60        4.77      1.91 o 
   0  16   0        0.15       -0.10      1.14 o 
   1  16   0       55.71       59.19      2.94 o 
   2  16   0       59.25       61.56      4.90 o 
   3  16   0       20.79       20.02      2.22 o 
   4  16   0       46.43       41.62      6.81 o 
   5  16   0       11.08       15.30      3.10 o 
   6  16   0        6.55       13.54      7.42 o 
   1  17   0       20.88       19.91      2.10 o 
   2  17   0      103.53       98.43      3.91 o 
   3  17   0      142.60      134.10      7.53 o 
   4  17   0        1.16        1.51      1.96 o 
   5  17   0       31.49       33.55      7.32 o 
   6  17   0        3.39        4.11      2.43 o 
   0  18   0        6.20        8.09      1.93 o 
   1  18   0        4.09        1.53      1.41 o 
   2  18   0      166.29      165.65      7.64 o 
   3  18   0       59.10       53.82      3.41 o 
   4  18   0        8.07        6.09      2.33 o 
   5  18   0        0.40        4.61      2.26 o 
   1  19   0       56.04       47.37      3.09 o 
   2  19   0        2.96        6.95      1.72 o 
   3  19   0        4.96        6.19      1.73 o 
   4  19   0       13.91       13.14      2.86 o 
   5  19   0        5.49        6.58      2.69 o 
   0  20   0        7.90        7.53      2.06 o 
   1  20   0       69.05       72.26      5.10 o 
   2  20   0      172.28      145.73      8.43 o 
   3  20   0        0.19        1.33      1.38 o 
   4  20   0       10.53        4.72      2.84 o 
   5  20   0        1.48        0.24      2.14 o 
   1  21   0        1.42        2.33      1.72 o 
   2  21   0        0.20        0.67      1.36 o 
   3  21   0        3.99        1.66      1.54 o 
   4  21   0        0.20       -0.49      2.84 o 
   0  22   0        0.00       -2.84      1.89 o 
   1  22   0       15.93       21.15      6.76 o 
   2  22   0        3.76        5.52      2.12 o 
   3  22   0        0.04        2.35      1.62 o 
   4  22   0        0.08        0.86      2.15 o 
   1  23   0        0.08        0.38      1.64 o 
   2  23   0        1.53        4.60      2.59 o 
   3  23   0        4.21        4.42      3.50 o 
   0  24   0        2.52        2.93      2.53 o 
   1  24   0        0.14        2.10      1.91 o 
   2  24   0        7.55        7.55      2.49 o 
   3  24   0        1.56        0.64      3.43 o 
   1  25   0        6.48        6.01      4.16 o 
   2  25   0        0.19        3.55      2.17 o 
   0  26   0        6.58       13.74      4.14 o 
  -7   0   1        6.46        8.81      3.57 o 
  -5   0   1       87.83       96.87      5.18 o 
  -3   0   1      959.49      987.50     20.87 o 
  -1   0   1     7463.81     7751.48    130.38 o 
   1   0   1     1131.31     1056.40     19.96 o 
   3   0   1      261.99      279.32      8.93 o 
   5   0   1        6.93        2.57      2.32 o 
   7   0   1        0.02        0.07      2.64 o 
  -8   1   1        1.12        2.77      2.38 o 
  -7   1   1       13.21       14.58      2.96 o 
  -6   1   1       13.62       13.38      2.62 o 
  -5   1   1       42.05       45.69      2.32 o 
  -4   1   1        4.87        3.17      0.73 o 
  -3   1   1     2221.13     2270.27     24.35 o 
  -2   1   1      117.54      111.59      2.37 o 
  -1   1   1        4.01        5.26      0.58 o 
   0   1   1        0.06       -1.28      0.86 o 
   1   1   1      137.53      118.13      3.91 o 
   2   1   1        5.22        8.89      0.83 o 
   3   1   1       74.82       73.40      2.22 o 
   4   1   1     1053.99     1087.52     11.97 o 
   5   1   1       31.87       27.50      2.88 o 
   6   1   1        2.43        2.32      1.80 o 
   7   1   1        0.16       -0.12      1.78 o 
   8   1   1        8.35       13.38      3.24 o 
  -8   2   1        1.82        4.30      2.61 o 
  -7   2   1        2.27        3.22      2.15 o 
  -6   2   1        2.17        0.72      2.44 o 
  -5   2   1        1.06        1.23      0.79 o 
  -4   2   1      279.55      306.53      5.56 o 
  -3   2   1      990.24     1076.27     12.80 o 
  -2   2   1       98.31      104.77      2.29 o 
  -1   2   1       24.24       23.75      0.87 o 
   0   2   1     1364.87     1310.98     16.82 o 
   1   2   1      332.09      304.60      4.24 o 
   2   2   1     5061.99     5063.60     51.08 o 
   3   2   1        3.79        1.71      0.65 o 
   4   2   1      746.97      760.55      9.16 o 
   5   2   1       19.04       21.55      3.48 o 
   6   2   1       57.22       57.62      6.48 o 
   7   2   1        1.95        1.02      1.91 o 
   8   2   1        7.31        9.26      3.16 o 
  -8   3   1        9.61        6.69      2.65 o 
  -7   3   1       52.33       50.17      4.46 o 
  -6   3   1       30.07       28.91      3.35 o 
  -5   3   1       56.56       47.96      2.47 o 
  -4   3   1      436.39      493.27      7.66 o 
  -3   3   1     1001.45     1051.58     15.66 o 
  -2   3   1      498.00      512.40      5.82 o 
  -1   3   1     5156.10     5082.67     43.75 o 
   0   3   1      480.79      409.25      9.33 o 
   1   3   1     4067.08     3935.71     34.27 o 
   2   3   1        6.12        6.97      0.85 o 
   3   3   1       42.40       45.21      1.66 o 
   4   3   1       71.69       80.67      2.46 o 
   5   3   1       35.66       40.69      2.76 o 
   6   3   1        0.03       -0.36      1.51 o 
   7   3   1       10.66        9.02      2.63 o 
  -8   4   1        0.24        1.38      2.80 o 
  -7   4   1        4.17        5.55      2.37 o 
  -6   4   1       37.11       37.87      7.05 o 
  -5   4   1      201.64      192.78      4.71 o 
  -4   4   1      255.90      294.36      5.51 o 
  -3   4   1      777.59      736.43      8.45 o 
  -2   4   1       54.71       55.31      1.50 o 
  -1   4   1     3998.67     3967.99     34.48 o 
   0   4   1     2082.95     1981.50     33.16 o 
   1   4   1      135.46      134.81      2.23 o 
   2   4   1      644.63      573.70      6.63 o 
   3   4   1      193.41      173.48      3.31 o 
   4   4   1        0.07        0.07      0.72 o 
   5   4   1       18.98       20.55      2.18 o 
   6   4   1        0.06       -2.35      1.73 o 
   7   4   1        3.31        3.82      2.34 o 
  -8   5   1        7.02        7.82      3.02 o 
  -7   5   1       94.30       96.05      5.82 o 
  -6   5   1       53.52       60.11      7.57 o 
  -5   5   1      132.39      117.56      4.68 o 
  -4   5   1       17.37       12.84      1.28 o 
  -3   5   1       22.68       27.25      1.39 o 
  -2   5   1     1550.86     1581.52     13.55 o 
  -1   5   1        2.53        2.52      0.41 o 
   0   5   1     1535.88     1436.43     15.68 o 
   1   5   1      401.16      386.68      5.70 o 
   2   5   1     1021.46     1009.34     10.49 o 
   3   5   1      436.14      425.31      5.88 o 
   4   5   1       54.47       52.58      2.34 o 
   5   5   1        1.65        0.75      1.35 o 
   6   5   1        1.04        0.53      1.29 o 
   7   5   1       25.51       28.15      3.78 o 
  -8   6   1        7.98        6.55      2.86 o 
  -7   6   1        0.01        2.36      2.26 o 
  -6   6   1      106.13      108.13      5.26 o 
  -5   6   1       25.52       27.45      2.24 o 
  -4   6   1       16.12       18.21      1.48 o 
  -3   6   1      161.96      162.26      3.85 o 
  -2   6   1      334.05      372.86      4.32 o 
  -1   6   1     1222.74     1147.92     10.87 o 
   0   6   1       77.50       68.43      2.86 o 
   1   6   1        7.93        6.62      0.86 o 
   2   6   1        0.03        1.07      0.44 o 
   3   6   1      303.08      321.81      4.96 o 
   4   6   1       21.22       23.49      1.68 o 
   5   6   1       80.67       88.58      3.66 o 
   6   6   1       25.55       24.11      3.56 o 
   7   6   1       31.05       31.20      3.88 o 
  -7   7   1        6.03        6.93      2.50 o 
  -6   7   1       74.31       71.97      3.61 o 
  -5   7   1       26.96       26.72      2.25 o 
  -4   7   1        4.76        4.66      1.45 o 
  -3   7   1     1424.51     1479.97     13.49 o 
  -2   7   1       28.49       32.68      1.20 o 
  -1   7   1     1206.21     1195.83     10.35 o 
   0   7   1      350.88      341.10      5.25 o 
   1   7   1        9.09        6.98      0.65 o 
   2   7   1      144.88      117.26      2.17 o 
   3   7   1        2.40        2.44      0.87 o 
   4   7   1       22.74       22.77      1.70 o 
   5   7   1        1.45        1.67      1.24 o 
   6   7   1        2.61        1.10      1.39 o 
   7   7   1       26.97       33.62      7.03 o 
  -7   8   1        0.62       -1.52      1.91 o 
  -6   8   1        3.52        1.13      2.18 o 
  -5   8   1       71.71       68.18      2.83 o 
  -4   8   1      164.09      163.47      3.68 o 
  -3   8   1       36.81       41.82      1.64 o 
  -2   8   1      212.80      216.21      3.14 o 
  -1   8   1       96.44      111.68      1.81 o 
   0   8   1      143.64      139.16      2.50 o 
   1   8   1      282.76      298.86      3.71 o 
   2   8   1       26.60       31.24      1.23 o 
   3   8   1       49.32       54.58      2.02 o 
   4   8   1      240.99      237.86      4.69 o 
   5   8   1        4.94        3.66      1.37 o 
   6   8   1       40.85       43.00      3.30 o 
   7   8   1       11.03       16.28      2.61 o 
  -7   9   1        1.30       -0.84      1.87 o 
  -6   9   1       11.60       10.89      2.80 o 
  -5   9   1       76.62       74.94      3.01 o 
  -4   9   1        6.19        4.06      1.09 o 
  -3   9   1      142.95      133.77      4.04 o 
  -2   9   1       12.99       15.73      1.01 o 
  -1   9   1       56.54       61.49      1.76 o 
   0   9   1       24.13       20.60      1.11 o 
   1   9   1     1696.76     1753.76     23.83 o 
   2   9   1       26.16       34.40      1.35 o 
   3   9   1      219.86      220.53      3.60 o 
   4   9   1       80.41       83.00      2.81 o 
   5   9   1       91.29       99.84      3.89 o 
   6   9   1       21.08       23.92      2.72 o 
   7   9   1        0.02        2.06      1.67 o 
  -7  10   1        3.40        3.09      2.21 o 
  -6  10   1        4.71        2.04      1.55 o 
  -5  10   1       25.10       29.87      2.18 o 
  -4  10   1       35.84       37.12      2.03 o 
  -3  10   1       13.21       13.93      1.10 o 
  -2  10   1       18.58       21.09      1.09 o 
  -1  10   1      343.91      382.09      6.24 o 
   0  10   1      658.73      711.60      8.14 o 
   1  10   1     1844.43     1927.55     18.33 o 
   2  10   1      586.96      613.23      6.75 o 
   3  10   1       11.09       10.70      1.26 o 
   4  10   1       15.69       13.49      1.55 o 
   5  10   1        0.01        0.73      1.05 o 
   6  10   1       13.98       12.39      2.16 o 
   7  10   1        0.22       -0.21      3.04 o 
  -7  11   1        1.05        1.68      2.55 o 
  -6  11   1        0.72       -1.01      1.16 o 
  -5  11   1        0.68       -1.15      0.95 o 
  -4  11   1       63.64       70.05      2.35 o 
  -3  11   1       60.29       62.47      1.95 o 
  -2  11   1       13.99       10.22      0.86 o 
  -1  11   1      629.32      635.62      6.47 o 
   0  11   1     3228.14     3271.66     24.22 o 
   1  11   1      180.66      217.67      3.52 o 
   2  11   1      156.00      168.64      3.30 o 
   3  11   1        2.74        2.12      0.74 o 
   4  11   1      134.45      126.30      3.53 o 
   5  11   1       86.34       88.11      3.33 o 
   6  11   1        0.31        0.25      1.47 o 
   7  11   1        4.29        8.22      2.21 o 
  -7  12   1        2.36       -0.74      3.96 o 
  -6  12   1        9.00        6.90      2.40 o 
  -5  12   1        0.01        1.36      1.18 o 
  -4  12   1       85.75       84.39      2.56 o 
  -3  12   1       60.76       61.51      1.98 o 
  -2  12   1        2.47        0.98      0.53 o 
  -1  12   1      277.32      320.73      3.96 o 
   0  12   1       86.83       91.13      2.59 o 
   1  12   1      477.66      477.97      7.49 o 
   2  12   1       85.25       85.38      2.37 o 
   3  12   1       54.57       54.35      1.96 o 
   4  12   1       69.77       68.34      2.82 o 
   5  12   1       13.69       17.31      2.69 o 
   6  12   1        4.72        3.25      1.67 o 
   7  12   1        0.43        2.05      1.90 o 
  -7  13   1        1.33        4.00      3.35 o 
  -6  13   1        1.14        0.19      1.77 o 
  -5  13   1       11.05        8.77      1.90 o 
  -4  13   1       92.32      100.31      3.47 o 
  -3  13   1      245.96      237.38      4.00 o 
  -2  13   1        6.19        6.97      1.02 o 
  -1  13   1      240.48      242.19      4.17 o 
   0  13   1        1.55        1.48      0.53 o 
   1  13   1      100.24       99.35      3.87 o 
   2  13   1       60.54       53.62      1.81 o 
   3  13   1       10.06       11.48      1.19 o 
   4  13   1       37.94       44.69      2.42 o 
   5  13   1        0.17       -0.38      1.17 o 
   6  13   1        1.45        2.46      1.64 o 
  -6  14   1       15.01       15.35      3.42 o 
  -5  14   1        0.25       -1.18      1.33 o 
  -4  14   1        6.36        4.39      1.25 o 
  -3  14   1       78.82       67.10      3.56 o 
  -2  14   1       11.24       17.75      1.75 o 
  -1  14   1        3.81        1.68      0.70 o 
   0  14   1       16.63       21.43      1.16 o 
   1  14   1      194.11      208.21      4.28 o 
   2  14   1        5.87        5.21      1.12 o 
   3  14   1        0.67        0.61      0.93 o 
   4  14   1        4.12        3.46      1.72 o 
   5  14   1        0.31       -0.34      1.25 o 
   6  14   1        9.61       12.03      2.38 o 
  -6  15   1        3.07        2.45      1.85 o 
  -5  15   1       43.43       43.27      3.21 o 
  -4  15   1       11.25       11.92      1.65 o 
  -3  15   1        0.46       -0.99      0.85 o 
  -2  15   1       76.78       71.51      2.59 o 
  -1  15   1       57.25       64.48      2.21 o 
   0  15   1      132.35      118.76      2.43 o 
   1  15   1        9.81       11.51      1.66 o 
   2  15   1        0.72        2.76      1.01 o 
   3  15   1       70.53       80.11      2.93 o 
   4  15   1        0.53       -0.57      1.11 o 
   5  15   1       30.40       37.06      5.18 o 
   6  15   1        0.31       -0.86      2.82 o 
  -6  16   1       33.68       32.39      3.29 o 
  -5  16   1        4.52        0.65      1.63 o 
  -4  16   1       33.58       42.38      2.91 o 
  -3  16   1        5.32        2.15      1.10 o 
  -2  16   1      418.36      394.94     14.13 o 
  -1  16   1        5.78       10.18      1.55 o 
   0  16   1       25.12       26.17      2.50 o 
   1  16   1       29.62       31.19      3.40 o 
   2  16   1        4.41        5.94      1.44 o 
   3  16   1       17.02       24.03      2.54 o 
   4  16   1       26.92       31.16      3.59 o 
   5  16   1       17.38       18.60      6.28 o 
   6  16   1       15.18       19.20      5.00 o 
  -6  17   1        0.01        0.14      2.60 o 
  -5  17   1       12.48       14.50      3.07 o 
  -4  17   1       60.39       59.53      3.62 o 
  -3  17   1        7.95       11.19      2.01 o 
  -2  17   1      229.77      210.54      6.33 o 
  -1  17   1        4.70        3.26      1.21 o 
   0  17   1       64.14       61.36      3.17 o 
   1  17   1       12.33       13.53      1.88 o 
   2  17   1        6.12        7.26      1.59 o 
   3  17   1       84.72      100.65     13.54 o 
   4  17   1       10.44        4.85      2.21 o 
   5  17   1        0.05        0.87      1.96 o 
   6  17   1        0.69       -1.68      3.07 o 
  -5  18   1        0.25       -1.44      1.93 o 
  -4  18   1        8.44        3.54      2.32 o 
  -3  18   1       32.75       30.12      2.79 o 
  -2  18   1      173.72      160.75      5.05 o 
  -1  18   1      128.84      117.51      8.89 o 
   0  18   1       23.15       23.15      2.37 o 
   1  18   1       76.60       77.06      3.60 o 
   2  18   1       62.32       72.97      3.58 o 
   3  18   1      188.67      198.01      8.28 o 
   4  18   1        0.04        2.69      2.09 o 
   5  18   1        0.14        1.31      1.97 o 
  -5  19   1        3.45        6.57      2.52 o 
  -4  19   1        2.53        0.97      1.89 o 
  -3  19   1        8.71        7.10      1.88 o 
  -2  19   1       88.84       90.62      8.16 o 
  -1  19   1      218.38      216.41      7.64 o 
   0  19   1       28.91       25.81      2.53 o 
   1  19   1        5.28        6.25      1.88 o 
   2  19   1       86.43       82.83      7.09 o 
   3  19   1       70.28       72.62      8.65 o 
   4  19   1        4.78        3.23      2.28 o 
   5  19   1        4.34        9.78      3.05 o 
  -5  20   1        4.90       11.26      4.73 o 
  -4  20   1        6.65        6.88      2.48 o 
  -3  20   1       10.82        8.63      2.50 o 
  -2  20   1        8.16       10.24      2.43 o 
  -1  20   1       32.24       31.71      3.57 o 
   0  20   1       60.63       58.88      3.57 o 
   1  20   1       28.40       27.74      2.71 o 
   2  20   1       54.85       53.25      3.46 o 
   3  20   1        7.66        3.99      2.16 o 
   4  20   1        2.55        6.38      2.48 o 
   5  20   1        5.68        5.39      2.51 o 
  -4  21   1        7.01        8.17      3.78 o 
  -3  21   1        6.94        6.05      2.33 o 
  -2  21   1       33.60       36.97      4.82 o 
  -1  21   1       15.38       15.80      6.49 o 
   0  21   1       32.18       32.98      2.97 o 
   1  21   1       72.72       71.32      3.96 o 
   2  21   1       77.31       71.17      3.96 o 
   3  21   1        0.12        1.55      1.93 o 
   4  21   1        0.92        4.25      2.87 o 
  -4  22   1        0.92        2.21      3.53 o 
  -3  22   1        0.53        4.06      2.16 o 
  -2  22   1        1.58        1.88      2.50 o 
  -1  22   1       12.20       14.77      2.21 o 
   0  22   1       19.83       23.49      3.89 o 
   1  22   1       32.25       31.18      3.03 o 
   2  22   1       14.53       18.52      2.46 o 
   3  22   1        4.88        6.23      2.48 o 
   4  22   1        2.34        3.19      2.53 o 
  -3  23   1        0.22        1.40      2.03 o 
  -2  23   1        0.14       -0.61      1.98 o 
  -1  23   1       11.06       10.32      2.67 o 
   0  23   1        0.98        1.05      1.37 o 
   1  23   1        0.01        1.46      1.45 o 
   2  23   1        0.20        1.81      1.54 o 
   3  23   1        1.47        0.17      2.02 o 
  -3  24   1        1.44        6.48      5.00 o 
  -2  24   1        0.50       -0.16      5.19 o 
  -1  24   1        1.69        2.52      1.99 o 
   0  24   1        4.70        3.89      2.09 o 
   1  24   1        7.49       11.03      2.57 o 
   2  24   1        0.05       -0.05      1.53 o 
  -2  25   1        0.06        0.16      2.05 o 
  -1  25   1        0.03        0.07      1.73 o 
   0  25   1        1.51        0.36      1.59 o 
   1  25   1        4.11        3.79      2.06 o 
  -8   0   2        0.51       -3.85      2.57 o 
  -6   0   2       35.33       34.68      4.85 o 
  -4   0   2      103.24       75.49      4.71 o 
  -2   0   2      109.37      107.26      4.28 o 
   0   0   2       11.08        5.35      1.28 o 
   2   0   2     1159.86     1128.97     16.50 o 
   4   0   2      382.48      379.16     15.20 o 
   6   0   2        2.32        5.24      2.89 o 
  -8   1   2        0.17        2.00      2.62 o 
  -7   1   2        0.28       -0.90      1.87 o 
  -6   1   2       28.92       28.20      2.39 o 
  -5   1   2       16.96       17.16      1.49 o 
  -4   1   2       87.21       93.12      2.96 o 
  -3   1   2       55.17       60.25      2.62 o 
  -2   1   2     2019.91     1892.36     35.00 o 
  -1   1   2     1350.55     1273.23     13.86 o 
   0   1   2     5366.55     5313.35     64.84 o 
   1   1   2    40648.56    43912.13    386.36 o 
   2   1   2      179.68      160.27      3.38 o 
   3   1   2        0.48       -0.46      0.49 o 
   4   1   2       39.33       33.89      2.03 o 
   5   1   2       35.55       37.75      2.82 o 
   6   1   2        1.38        0.25      1.96 o 
   7   1   2        1.67        0.88      1.90 o 
  -8   2   2        1.92        2.76      2.47 o 
  -7   2   2        2.02        2.69      2.22 o 
  -6   2   2       11.16       13.01      1.96 o 
  -5   2   2        9.28       10.30      1.48 o 
  -4   2   2        6.22       11.05      1.86 o 
  -3   2   2      191.00      173.13      4.11 o 
  -2   2   2       18.12       17.68      1.37 o 
  -1   2   2     1393.63     1319.70     14.33 o 
   0   2   2    11566.76    11559.48    113.35 o 
   1   2   2    12964.52    12618.93    414.13 o 
   2   2   2        0.04       -0.42      0.40 o 
   3   2   2      168.91      154.54      2.90 o 
   4   2   2       81.45       78.85      3.11 o 
   5   2   2       19.44       19.47      2.19 o 
   6   2   2        2.11        1.91      1.67 o 
   7   2   2        0.97        1.25      1.78 o 
  -8   3   2        0.46       -0.95      2.26 o 
  -7   3   2       20.41       16.95      3.62 o 
  -6   3   2        2.53        4.34      1.59 o 
  -5   3   2       20.94       18.01      1.85 o 
  -4   3   2       25.61       25.39      1.77 o 
  -3   3   2      121.45      133.16      6.04 o 
  -2   3   2     1172.60     1185.36     13.53 o 
  -1   3   2       83.87       87.55      2.79 o 
   0   3   2      299.50      312.34      6.03 o 
   1   3   2        8.27        8.96      0.91 o 
   2   3   2        6.85        5.21      0.80 o 
   3   3   2        1.22        0.02      0.69 o 
   4   3   2       21.44       25.17      2.08 o 
   5   3   2        0.03       -0.03      1.01 o 
   6   3   2        0.01       -0.19      1.22 o 
   7   3   2        0.01        1.75      2.55 o 
  -8   4   2        2.12        0.79      2.41 o 
  -7   4   2        2.38        2.55      2.07 o 
  -6   4   2      326.35      317.06      9.83 o 
  -5   4   2        2.18        3.13      1.21 o 
  -4   4   2       20.51       20.25      1.65 o 
  -3   4   2       29.00       26.25      2.11 o 
  -2   4   2      592.92      599.49      7.81 o 
  -1   4   2     1720.55     1681.08     14.12 o 
   0   4   2      626.86      617.97      7.67 o 
   1   4   2      392.64      412.94      7.36 o 
   2   4   2       76.80       70.44      1.92 o 
   3   4   2       14.88       11.31      1.06 o 
   4   4   2       82.86       89.35      3.32 o 
   5   4   2        5.09        3.03      1.22 o 
   6   4   2        0.63        2.51      1.45 o 
   7   4   2        1.91       -0.70      1.86 o 
  -8   5   2        4.21        7.79      2.74 o 
  -7   5   2       22.40       21.58      3.29 o 
  -6   5   2      151.35      162.60      4.96 o 
  -5   5   2       64.97       64.06      4.86 o 
  -4   5   2      164.81      162.73      4.02 o 
  -3   5   2       17.70       12.04      1.77 o 
  -2   5   2      329.99      321.31      4.96 o 
  -1   5   2       99.75      109.02      1.86 o 
   0   5   2      369.88      390.24      4.84 o 
   1   5   2      466.04      460.31      4.96 o 
   2   5   2      518.17      526.92      6.61 o 
   3   5   2        3.70        3.53      0.78 o 
   4   5   2       13.45       15.63      2.22 o 
   5   5   2       13.92       12.25      4.24 o 
   6   5   2        9.78        8.65      2.92 o 
   7   5   2        0.20       -0.84      1.97 o 
  -8   6   2        1.23        4.81      2.53 o 
  -7   6   2       14.21       17.29      3.10 o 
  -6   6   2      114.50      106.96      4.09 o 
  -5   6   2      121.77       99.10      7.24 o 
  -4   6   2       88.22       83.50      3.12 o 
  -3   6   2     1429.08     1541.04     17.78 o 
  -2   6   2     1271.86     1270.47     14.51 o 
  -1   6   2      317.77      308.26      3.66 o 
   0   6   2       11.72        9.89      0.75 o 
   1   6   2       41.23       43.95      1.26 o 
   2   6   2        2.33        1.32      0.59 o 
   3   6   2       73.80       71.59      2.96 o 
   4   6   2        0.01        0.05      0.70 o 
   5   6   2        0.06        1.51      1.16 o 
   6   6   2        0.46        1.27      1.49 o 
   7   6   2       14.88       19.09      2.77 o 
  -7   7   2       12.21       14.46      2.91 o 
  -6   7   2      124.01      127.60      4.47 o 
  -5   7   2       14.94       14.29      3.17 o 
  -4   7   2       23.87       24.95      3.00 o 
  -3   7   2        1.56        1.86      0.78 o 
  -2   7   2     1559.16     1572.91     13.82 o 
  -1   7   2       53.27       65.90      1.31 o 
   0   7   2      260.05      267.56      3.90 o 
   1   7   2        0.00       -0.18      0.43 o 
   2   7   2       40.95       39.58      1.38 o 
   3   7   2       53.87       51.54      2.06 o 
   4   7   2       73.28       72.52      2.60 o 
   5   7   2        0.21       -1.09      0.99 o 
   6   7   2        0.00       -0.43      1.56 o 
   7   7   2       22.64       31.38      4.38 o 
  -7   8   2        4.01        3.54      3.03 o 
  -6   8   2        0.04        0.86      1.46 o 
  -5   8   2       13.05       11.78      1.82 o 
  -4   8   2        7.82        8.32      1.35 o 
  -3   8   2       31.07       33.16      1.69 o 
  -2   8   2      177.78      207.56      3.11 o 
  -1   8   2      397.63      401.34      4.02 o 
   0   8   2       26.79       24.86      0.96 o 
   1   8   2       19.11       17.22      1.47 o 
   2   8   2       21.96       27.51      1.25 o 
   3   8   2      110.99      116.11      3.03 o 
   4   8   2      293.06      297.87      6.91 o 
   5   8   2        0.37        1.20      1.21 o 
   6   8   2        7.26        7.46      1.89 o 
   7   8   2       13.56       14.00      2.47 o 
  -7   9   2        1.19       -0.61      1.94 o 
  -6   9   2        5.19        3.22      1.63 o 
  -5   9   2       13.10       14.87      1.96 o 
  -4   9   2       51.98       53.78      2.29 o 
  -3   9   2       13.44       14.93      1.13 o 
  -2   9   2        4.42        9.82      1.17 o 
  -1   9   2      509.97      522.67      5.23 o 
   0   9   2        2.18        0.53      0.69 o 
   1   9   2       19.52       18.88      1.02 o 
   2   9   2        3.35        4.01      1.85 o 
   3   9   2      229.72      247.43      4.66 o 
   4   9   2       38.01       46.05      2.34 o 
   5   9   2      153.52      156.36      5.10 o 
   6   9   2        2.82        1.82      1.67 o 
   7   9   2       12.67       12.80      2.82 o 
  -7  10   2        0.45        1.29      2.01 o 
  -6  10   2        0.52        0.05      1.38 o 
  -5  10   2       28.92       28.50      2.39 o 
  -4  10   2        0.06        0.77      0.85 o 
  -3  10   2        5.12        3.34      0.77 o 
  -2  10   2      226.57      229.67      3.42 o 
  -1  10   2        3.73        3.35      0.62 o 
   0  10   2      168.81      160.82      3.95 o 
   1  10   2      122.48      110.69      3.24 o 
   2  10   2        0.20        0.69      0.61 o 
   3  10   2       90.12       96.20      3.22 o 
   4  10   2       96.91       93.51      3.12 o 
   5  10   2       75.29       78.08      3.92 o 
   6  10   2       35.12       40.76      3.36 o 
   7  10   2        1.15        2.49      1.88 o 
  -7  11   2        0.32        0.44      2.16 o 
  -6  11   2        0.01        0.67      1.53 o 
  -5  11   2        9.21       13.82      1.95 o 
  -4  11   2      275.54      248.45      4.81 o 
  -3  11   2      455.94      433.20      5.64 o 
  -2  11   2      302.71      306.73      4.11 o 
  -1  11   2      558.36      553.82      7.03 o 
   0  11   2        9.57        8.64      0.89 o 
   1  11   2       42.27       40.81      1.43 o 
   2  11   2       14.49       13.30      1.20 o 
   3  11   2        2.53        2.99      1.71 o 
   4  11   2        4.28        5.06      1.23 o 
   5  11   2      213.66      239.96     11.98 o 
   6  11   2       72.95       83.09      4.42 o 
  -7  12   2        1.32        2.78      3.64 o 
  -6  12   2        3.19        4.11      2.30 o 
  -5  12   2        9.86        6.25      1.70 o 
  -4  12   2       73.57       72.73      2.93 o 
  -3  12   2      237.97      226.59      4.58 o 
  -2  12   2       36.95       38.74      1.85 o 
  -1  12   2       35.47       35.97      1.65 o 
   0  12   2       12.91       10.99      1.99 o 
   1  12   2        0.00        1.05      0.85 o 
   2  12   2      142.47      142.30      3.79 o 
   3  12   2      161.10      177.75      4.09 o 
   4  12   2       40.59       42.08      2.42 o 
   5  12   2       64.52       73.79      3.90 o 
   6  12   2       27.78       23.54      2.83 o 
  -7  13   2        3.77        7.18      2.79 o 
  -6  13   2        5.50        2.16      2.30 o 
  -5  13   2        5.46        1.89      3.30 o 
  -4  13   2      519.12      515.45      8.17 o 
  -3  13   2      206.63      196.36      4.32 o 
  -2  13   2       50.22       48.12      3.50 o 
  -1  13   2       98.77      100.95      2.62 o 
   0  13   2        5.93        7.67      1.33 o 
   1  13   2        1.29       -0.52      0.76 o 
   2  13   2       27.52       35.47      2.06 o 
   3  13   2       29.00       32.63      2.60 o 
   4  13   2        5.93        8.71      1.76 o 
   5  13   2       21.64       19.49      2.43 o 
   6  13   2       28.74       26.13      3.86 o 
  -6  14   2        0.30        2.08      2.27 o 
  -5  14   2       27.82       24.34      2.68 o 
  -4  14   2      603.28      578.12     14.27 o 
  -3  14   2      130.79      134.88      3.62 o 
  -2  14   2      211.19      201.73      4.17 o 
  -1  14   2        3.65        6.67      1.61 o 
   0  14   2       98.76      106.49      4.69 o 
   1  14   2        0.11       -0.31      0.85 o 
   2  14   2       22.57       22.71      1.83 o 
   3  14   2        4.65        3.19      1.35 o 
   4  14   2        0.21        0.45      2.33 o 
   5  14   2        9.23       13.46      4.07 o 
   6  14   2        0.01       -1.58      1.89 o 
  -6  15   2        5.25        2.04      2.32 o 
  -5  15   2       15.71       19.41      3.09 o 
  -4  15   2       61.97       58.83      3.90 o 
  -3  15   2       93.44       84.99      3.00 o 
  -2  15   2      127.75      127.08      3.38 o 
  -1  15   2       35.28       35.84      2.28 o 
   0  15   2       26.58       28.76      2.15 o 
   1  15   2        2.07        1.87      1.01 o 
   2  15   2        6.81        3.76      1.15 o 
   3  15   2       13.94       16.03      2.11 o 
   4  15   2       55.09       58.17      3.57 o 
   5  15   2        0.56        0.71      1.47 o 
   6  15   2        0.46        3.24      2.29 o 
  -6  16   2        1.14       -0.23      2.30 o 
  -5  16   2       13.35        6.29      2.11 o 
  -4  16   2        0.03       -0.95      1.42 o 
  -3  16   2        0.45        0.76      1.00 o 
  -2  16   2      140.99      138.31      7.19 o 
  -1  16   2      111.34      105.98      4.64 o 
   0  16   2       23.95       27.18      1.76 o 
   1  16   2       29.99       29.71      2.12 o 
   2  16   2        0.55        0.92      0.99 o 
   3  16   2        0.27       -1.40      1.11 o 
   4  16   2       10.46       10.97      2.04 o 
   5  16   2        0.96        1.11      2.06 o 
  -6  17   2        2.55        4.68      2.07 o 
  -5  17   2        3.40        2.28      1.72 o 
  -4  17   2        0.16        1.41      1.27 o 
  -3  17   2        0.02       -1.09      1.10 o 
  -2  17   2       18.55       18.29      2.67 o 
  -1  17   2       24.93       27.02      3.23 o 
   0  17   2       10.19       13.79      1.94 o 
   1  17   2        0.92        1.02      1.26 o 
   2  17   2        9.84        6.02      1.91 o 
   3  17   2        0.84       -1.90      1.45 o 
   4  17   2        2.66        3.11      2.07 o 
   5  17   2        2.05        0.48      2.77 o 
  -5  18   2        0.38        2.08      2.09 o 
  -4  18   2       42.46       46.05      4.49 o 
  -3  18   2      115.91      112.61      5.75 o 
  -2  18   2       31.82       25.90      4.00 o 
  -1  18   2      156.22      160.30      6.68 o 
   0  18   2        1.70        3.33      1.38 o 
   1  18   2        0.00       -0.17      1.30 o 
   2  18   2      108.78       99.82      4.08 o 
   3  18   2        1.35        1.71      1.76 o 
   4  18   2       18.69       21.98      3.40 o 
   5  18   2        0.14       -0.95      5.67 o 
  -5  19   2        0.03       -0.25      3.32 o 
  -4  19   2        3.49        5.90      2.44 o 
  -3  19   2       12.03        9.57      2.52 o 
  -2  19   2        6.98        5.34      2.10 o 
  -1  19   2       73.07       69.40      4.84 o 
   0  19   2       22.80       24.54      2.62 o 
   1  19   2        8.67        9.73      1.89 o 
   2  19   2        5.45        3.25      1.60 o 
   3  19   2      144.10      146.64      6.71 o 
   4  19   2       18.89       17.52      3.18 o 
   5  19   2        2.77        6.01      3.01 o 
  -5  20   2        0.74       -0.21      3.35 o 
  -4  20   2        3.84        5.06      3.96 o 
  -3  20   2        2.25        3.00      2.09 o 
  -2  20   2        1.84       -1.07      1.86 o 
  -1  20   2       18.21       14.75      4.17 o 
   0  20   2        1.52        0.20      1.18 o 
   1  20   2        0.51        0.89      1.42 o 
   2  20   2       19.92       23.87      2.65 o 
   3  20   2       17.32       26.04      5.42 o 
   4  20   2        3.68        2.03      2.04 o 
  -4  21   2        2.84        3.85      2.47 o 
  -3  21   2        0.03        1.49      2.05 o 
  -2  21   2        0.10       -1.55      1.47 o 
  -1  21   2       37.57       35.98      4.14 o 
   0  21   2       65.61       60.42      3.83 o 
   1  21   2        4.90        5.50      1.81 o 
   2  21   2        5.09        5.95      1.83 o 
   3  21   2       34.90       35.75      4.35 o 
   4  21   2        0.10        4.56      2.30 o 
  -4  22   2        0.04       -1.20      2.05 o 
  -3  22   2        0.49       -0.45      1.90 o 
  -2  22   2        4.27        2.60      3.91 o 
  -1  22   2       30.20       23.81      4.42 o 
   0  22   2       12.11        8.16      1.89 o 
   1  22   2        4.19        4.67      1.70 o 
   2  22   2        0.28        1.66      1.89 o 
   3  22   2        8.56        4.12      2.39 o 
  -3  23   2        1.01        3.03      2.47 o 
  -2  23   2        0.48       -0.86      2.44 o 
  -1  23   2        1.96        5.26      1.80 o 
   0  23   2        7.11        5.81      2.32 o 
   1  23   2        0.01       -0.08      1.34 o 
   2  23   2        0.17        0.41      1.86 o 
   3  23   2        1.37        0.96      2.37 o 
  -2  24   2        5.73        6.86      2.61 o 
  -1  24   2        2.85        4.45      1.74 o 
   0  24   2        2.97        5.52      1.86 o 
   1  24   2        0.34        2.69      1.71 o 
   2  24   2        0.96       -0.05      4.69 o 
  -1  25   2        0.72        0.39      1.90 o 
   0  25   2        0.11        2.73      1.81 o 
   1  25   2        0.56        1.98      1.60 o 
  -7   0   3       18.31       29.08      5.07 o 
  -5   0   3       35.11       30.85      3.71 o 
  -3   0   3      717.71      707.87     16.71 o 
  -1   0   3        2.10        2.12      0.74 o 
   1   0   3      224.85      206.49      4.82 o 
   3   0   3      587.50      617.32     18.38 o 
   5   0   3      387.23      392.77     18.31 o 
   7   0   3        0.25        0.18      3.14 o 
  -8   1   3        2.30        0.56      2.52 o 
  -7   1   3        5.46        6.53      2.39 o 
  -6   1   3        5.85        2.38      1.23 o 
  -5   1   3        7.39        7.12      1.44 o 
  -4   1   3      140.07      136.86      4.62 o 
  -3   1   3       17.15       12.44      1.58 o 
  -2   1   3       10.01       14.18      1.42 o 
  -1   1   3       20.04       15.45      1.13 o 
   0   1   3     3020.32     2902.14     37.96 o 
   1   1   3      134.48      128.13      2.93 o 
   2   1   3       21.95       23.30      1.36 o 
   3   1   3      248.49      231.38      4.43 o 
   4   1   3       61.88       64.67      2.74 o 
   5   1   3       15.05       14.45      1.81 o 
   6   1   3        3.03        2.73      1.52 o 
   7   1   3        3.24        4.52      2.42 o 
  -8   2   3        0.69        0.54      2.33 o 
  -7   2   3        9.68        8.29      2.59 o 
  -6   2   3      120.00      128.32      4.94 o 
  -5   2   3       48.06       43.28      2.56 o 
  -4   2   3        2.47        6.30      1.14 o 
  -3   2   3      233.41      258.69      5.97 o 
  -2   2   3      830.79      895.52     17.88 o 
  -1   2   3        0.43        0.37      0.40 o 
   0   2   3      528.28      530.73     17.12 o 
   1   2   3      274.24      280.67      3.73 o 
   2   2   3      106.88       92.01      2.07 o 
   3   2   3        0.69        0.40      0.60 o 
   4   2   3        2.06        3.09      1.01 o 
   5   2   3       81.98       83.56      4.24 o 
   6   2   3        4.99        4.32      2.48 o 
   7   2   3        0.11        2.01      2.27 o 
  -8   3   3        5.25        5.18      2.75 o 
  -7   3   3        0.11       -1.75      1.85 o 
  -6   3   3       35.31       37.23      2.78 o 
  -5   3   3        1.45        1.03      1.70 o 
  -4   3   3      394.88      400.04      7.02 o 
  -3   3   3      757.45      846.40     15.43 o 
  -2   3   3     2226.92     2247.07     24.43 o 
  -1   3   3        0.14        0.12      0.41 o 
   0   3   3      903.79      935.80     12.03 o 
   1   3   3      188.98      185.53      2.52 o 
   2   3   3      190.88      177.93      2.99 o 
   3   3   3      346.56      338.05      4.77 o 
   4   3   3       51.13       54.63      3.97 o 
   5   3   3       19.72       20.96      5.02 o 
   6   3   3        6.15        4.73      1.69 o 
   7   3   3        4.81        7.60      2.57 o 
  -8   4   3        0.05       -2.18      2.13 o 
  -7   4   3        6.67        6.82      2.45 o 
  -6   4   3      183.91      171.61      5.13 o 
  -5   4   3      112.23      116.96      3.84 o 
  -4   4   3        8.53       13.54      1.48 o 
  -3   4   3      368.06      439.64      7.00 o 
  -2   4   3      562.18      619.13      8.43 o 
  -1   4   3        8.26       10.73      0.74 o 
   0   4   3      479.59      470.62      6.11 o 
   1   4   3      801.73      730.31      8.18 o 
   2   4   3       14.00       14.86      1.01 o 
   3   4   3       39.17       35.74      1.89 o 
   4   4   3       92.00       92.84      3.60 o 
   5   4   3        0.05       -1.25      0.98 o 
   6   4   3        0.11        0.79      1.44 o 
   7   4   3        2.70        6.05      2.02 o 
  -8   5   3        4.14        4.98      2.69 o 
  -7   5   3       13.07       11.80      2.79 o 
  -6   5   3       15.77       25.13      2.46 o 
  -5   5   3      181.44      175.30      5.53 o 
  -4   5   3        8.51        5.66      1.97 o 
  -3   5   3      338.73      381.32      7.80 o 
  -2   5   3       39.12       44.08      1.80 o 
  -1   5   3      169.80      171.06      2.81 o 
   0   5   3     1560.59     1437.37     14.56 o 
   1   5   3      698.81      691.97      7.93 o 
   2   5   3       67.17       73.83      1.78 o 
   3   5   3       57.79       61.77      2.26 o 
   4   5   3       51.41       48.62      2.94 o 
   5   5   3        2.68        2.13      1.74 o 
   6   5   3        0.81       -0.41      1.34 o 
   7   5   3        0.04       -0.94      1.63 o 
  -7   6   3        0.85       -0.09      1.56 o 
  -6   6   3       66.23       54.46      3.21 o 
  -5   6   3      128.44      124.32      4.00 o 
  -4   6   3       16.74       23.63      1.90 o 
  -3   6   3       84.17       83.40      2.70 o 
  -2   6   3     1935.62     1926.98     21.34 o 
  -1   6   3       50.12       47.40      1.54 o 
   0   6   3      478.10      502.21      6.45 o 
   1   6   3      351.55      360.13      4.61 o 
   2   6   3       50.58       52.03      1.59 o 
   3   6   3       63.77       60.05      2.50 o 
   4   6   3        2.14        0.89      1.10 o 
   5   6   3        3.03        4.16      1.48 o 
   6   6   3        1.38       -0.61      1.28 o 
   7   6   3        0.00       -1.12      1.70 o 
  -7   7   3       31.58       36.23      3.12 o 
  -6   7   3       43.05       44.90      3.04 o 
  -5   7   3        2.01        1.51      1.25 o 
  -4   7   3      176.25      172.53      4.36 o 
  -3   7   3      392.36      378.34      6.34 o 
  -2   7   3       37.15       37.27      1.59 o 
  -1   7   3      252.26      275.86      3.78 o 
   0   7   3       23.18       19.70      1.33 o 
   1   7   3       65.39       70.25      1.84 o 
   2   7   3      119.80      121.60      2.51 o 
   3   7   3        9.86        8.93      1.16 o 
   4   7   3       16.62       19.65      2.14 o 
   5   7   3        0.50        1.16      1.30 o 
   6   7   3       36.23       40.65      3.47 o 
   7   7   3        0.69        0.33      1.86 o 
  -7   8   3        0.01       -1.10      2.11 o 
  -6   8   3        0.00       -0.11      1.31 o 
  -5   8   3        4.08        2.15      2.91 o 
  -4   8   3       73.91       67.71      2.82 o 
  -3   8   3        3.86        3.89      0.98 o 
  -2   8   3      250.02      257.79      4.22 o 
  -1   8   3       32.51       31.23      1.22 o 
   0   8   3      261.68      248.98      4.04 o 
   1   8   3        2.23        1.71      0.61 o 
   2   8   3      554.07      590.46      6.84 o 
   3   8   3       68.10       63.80      2.47 o 
   4   8   3        3.00        4.59      1.43 o 
   5   8   3       18.01       19.23      2.42 o 
   6   8   3        2.95        3.68      3.02 o 
   7   8   3        0.84       -1.71      1.77 o 
  -7   9   3        0.05       -2.27      1.51 o 
  -6   9   3        4.39        2.98      1.49 o 
  -5   9   3        1.72        2.48      1.30 o 
  -4   9   3       30.38       28.82      2.44 o 
  -3   9   3       21.02       26.37      1.78 o 
  -2   9   3        7.21        6.23      1.81 o 
  -1   9   3        0.19        0.08      0.40 o 
   0   9   3      110.39      107.01      2.89 o 
   1   9   3       35.09       42.47      1.58 o 
   2   9   3      602.48      601.13      7.04 o 
   3   9   3       56.02       58.05      2.44 o 
   4   9   3       17.00       16.62      2.13 o 
   5   9   3        8.71        5.96      1.79 o 
   6   9   3        7.77        5.35      2.14 o 
  -7  10   3        0.07       -0.61      1.85 o 
  -6  10   3        0.78        0.72      1.44 o 
  -5  10   3       55.67       51.51      2.92 o 
  -4  10   3       29.81       29.31      2.15 o 
  -3  10   3       53.47       52.07      2.15 o 
  -2  10   3      111.62      109.93      2.60 o 
  -1  10   3       10.63       15.88      1.09 o 
   0  10   3        0.01       -0.21      0.47 o 
   1  10   3      348.65      345.96      4.81 o 
   2  10   3      212.77      206.29      3.84 o 
   3  10   3       37.52       40.41      2.18 o 
   4  10   3        6.03        7.05      1.35 o 
   5  10   3       85.66       81.22      4.18 o 
   6  10   3       32.35       31.65      3.33 o 
  -7  11   3        2.34       -0.98      2.19 o 
  -6  11   3        5.06        7.72      2.82 o 
  -5  11   3        0.78        2.09      1.69 o 
  -4  11   3       12.60       15.15      2.71 o 
  -3  11   3       29.41       28.02      2.22 o 
  -2  11   3       13.10        9.87      1.39 o 
  -1  11   3        3.60        4.27      0.92 o 
   0  11   3      148.10      176.35      4.58 o 
   1  11   3       89.86      104.89      3.07 o 
   2  11   3       73.30       77.98      2.26 o 
   3  11   3       17.33       15.59      1.55 o 
   4  11   3       62.82       56.85      2.79 o 
   5  11   3        6.74        6.10      2.55 o 
   6  11   3        0.39        0.35      2.12 o 
  -7  12   3        0.23       -1.89      2.14 o 
  -6  12   3        0.51       -2.28      1.70 o 
  -5  12   3       17.46       22.85      2.99 o 
  -4  12   3        2.84        4.92      1.68 o 
  -3  12   3       69.45       74.98      3.61 o 
  -2  12   3        1.17        1.31      0.87 o 
  -1  12   3        3.63        5.13      0.98 o 
   0  12   3      589.69      592.97      9.78 o 
   1  12   3      213.92      225.08      4.72 o 
   2  12   3       66.15       72.89      2.71 o 
   3  12   3       30.70       33.44      2.66 o 
   4  12   3       16.49       15.29      2.15 o 
   5  12   3       17.60       20.98      4.50 o 
   6  12   3        6.54        6.92      2.64 o 
  -7  13   3        0.65       -2.81      2.14 o 
  -6  13   3        2.29        3.53      2.33 o 
  -5  13   3        3.68        3.99      2.60 o 
  -4  13   3        0.83        0.84      2.75 o 
  -3  13   3       19.87       23.73      1.87 o 
  -2  13   3        2.27        1.21      0.93 o 
  -1  13   3       11.41       14.76      2.15 o 
   0  13   3      195.18      193.46      6.62 o 
   1  13   3      135.52      132.37      3.68 o 
   2  13   3        2.70        2.43      1.05 o 
   3  13   3        0.59        1.19      1.16 o 
   4  13   3       11.71       14.68      2.12 o 
   5  13   3        0.22       -0.67      1.96 o 
   6  13   3        1.53        3.19      2.84 o 
  -6  14   3        1.07        1.35      2.53 o 
  -5  14   3       25.35       24.68      3.80 o 
  -4  14   3       64.57       57.63      3.47 o 
  -3  14   3       97.15       93.85      3.71 o 
  -2  14   3      104.58       97.24      3.62 o 
  -1  14   3       41.80       42.88      2.46 o 
   0  14   3       60.84       54.65      4.69 o 
   1  14   3       19.13       21.45      1.90 o 
   2  14   3       12.81       12.14      1.57 o 
   3  14   3        0.03        0.16      1.16 o 
   4  14   3        0.01       -0.43      1.19 o 
   5  14   3        3.14        3.76      2.15 o 
   6  14   3        2.92        2.24      2.50 o 
  -6  15   3        0.18        1.90      2.78 o 
  -5  15   3       40.34       33.17      5.75 o 
  -4  15   3        4.19        3.04      1.59 o 
  -3  15   3        4.41        8.99      1.91 o 
  -2  15   3        4.17        3.15      1.22 o 
  -1  15   3      288.33      279.24      6.36 o 
   0  15   3        2.48        2.70      0.86 o 
   1  15   3       10.96       11.25      1.55 o 
   2  15   3       40.09       50.55      3.24 o 
   3  15   3        1.43        1.64      1.35 o 
   4  15   3        0.04        0.46      1.37 o 
   5  15   3        9.31        3.24      2.64 o 
  -6  16   3        1.44        6.76      2.55 o 
  -5  16   3        5.14        0.57      2.10 o 
  -4  16   3       15.25       15.79      2.34 o 
  -3  16   3       50.55       53.99      3.31 o 
  -2  16   3       66.38       67.04      5.34 o 
  -1  16   3      306.04      286.03      6.63 o 
   0  16   3        4.63        4.20      1.16 o 
   1  16   3       10.81       12.31      2.13 o 
   2  16   3       13.06       15.07      6.15 o 
   3  16   3        0.08        1.02      1.53 o 
   4  16   3        9.15        9.58      2.01 o 
   5  16   3        1.47        0.04      1.99 o 
  -6  17   3        0.11       -0.77      2.30 o 
  -5  17   3       45.60       40.59      4.06 o 
  -4  17   3        0.00        0.95      1.49 o 
  -3  17   3       84.17       87.03      4.53 o 
  -2  17   3       10.90        8.30      2.02 o 
  -1  17   3      363.08      345.47      7.54 o 
   0  17   3      120.46      119.48      3.22 o 
   1  17   3        2.88        6.63      2.33 o 
   2  17   3        2.59        3.29      1.51 o 
   3  17   3        4.47        4.64      1.73 o 
   4  17   3       15.65       21.38      2.81 o 
   5  17   3        1.82        4.89      3.57 o 
  -5  18   3       10.85        9.34      2.72 o 
  -4  18   3        0.48        2.29      1.60 o 
  -3  18   3       27.13       24.08      3.17 o 
  -2  18   3        3.72        1.86      2.24 o 
  -1  18   3       35.02       30.27      3.60 o 
   0  18   3      106.13      102.95      3.78 o 
   1  18   3        4.67        4.80      1.40 o 
   2  18   3        2.00        3.33      1.98 o 
   3  18   3        8.73        7.52      2.46 o 
   4  18   3       20.34       18.87      5.28 o 
  -5  19   3        1.12       -0.57      3.21 o 
  -4  19   3        2.37        4.69      2.43 o 
  -3  19   3        2.01       -0.26      1.69 o 
  -2  19   3        7.43       10.79      2.64 o 
  -1  19   3       13.84       10.33      3.34 o 
   0  19   3       21.36       19.06      3.35 o 
   1  19   3        8.01        6.93      1.88 o 
   2  19   3        5.97        5.76      2.25 o 
   3  19   3       17.24       17.61      3.19 o 
   4  19   3       25.08       24.33      4.98 o 
  -4  20   3        0.02       -2.17      2.00 o 
  -3  20   3        0.51        1.48      2.14 o 
  -2  20   3        5.29        6.38      2.38 o 
  -1  20   3        9.09       13.58      4.44 o 
   0  20   3        3.14        2.17      1.48 o 
   1  20   3       51.82       57.54      3.86 o 
   2  20   3        0.17        1.89      1.93 o 
   3  20   3       75.12       85.01     11.10 o 
   4  20   3       18.41       22.25      3.75 o 
  -4  21   3        5.55        6.26      2.62 o 
  -3  21   3        0.31       -0.32      1.88 o 
  -2  21   3       19.77       15.58      3.12 o 
  -1  21   3        4.85        1.37      3.18 o 
   0  21   3        0.34        0.28      1.70 o 
   1  21   3        3.04        0.82      1.44 o 
   2  21   3       26.23       29.42      5.03 o 
   3  21   3       11.17       12.02      2.98 o 
  -3  22   3        9.49       14.01      3.12 o 
  -2  22   3        0.08        1.43      1.97 o 
  -1  22   3        1.24        2.53      2.41 o 
   0  22   3        9.14        8.92      2.12 o 
   1  22   3        4.33        4.20      2.85 o 
   2  22   3        9.98        7.85      2.61 o 
   3  22   3        9.94        6.81      2.54 o 
  -3  23   3        1.42        1.92      2.32 o 
  -2  23   3       10.91       12.80      6.49 o 
  -1  23   3        0.37       -0.83      1.95 o 
   0  23   3        9.89       11.32      2.42 o 
   1  23   3        0.68        1.21      1.62 o 
   2  23   3       24.93       29.05      4.25 o 
  -2  24   3        0.47       -1.65      1.97 o 
  -1  24   3        2.14        1.88      1.98 o 
   0  24   3        4.96        5.49      2.84 o 
   1  24   3        2.66        4.16      1.82 o 
  -6   0   4        1.23        0.57      1.39 o 
  -4   0   4      184.43      206.50      8.43 o 
  -2   0   4       66.43       61.35      3.96 o 
   0   0   4        2.61        5.96      2.07 o 
   2   0   4     1995.33     1883.33     49.41 o 
   4   0   4       44.77       43.51      4.08 o 
   6   0   4        5.15        3.36      2.04 o 
  -7   1   4        8.10        5.63      1.54 o 
  -6   1   4       15.46       16.25      2.26 o 
  -5   1   4       89.44       81.67      4.08 o 
  -4   1   4        0.01        1.05      1.12 o 
  -3   1   4       17.54       13.82      1.72 o 
  -2   1   4        9.86        9.56      1.53 o 
  -1   1   4      508.32      487.67      8.13 o 
   0   1   4      769.02      792.61     14.04 o 
   1   1   4      350.92      318.24      4.90 o 
   2   1   4     1778.10     1795.42     18.37 o 
   3   1   4       35.22       40.52      2.16 o 
   4   1   4        0.65       -0.45      0.96 o 
   5   1   4       42.17       40.14      2.92 o 
   6   1   4        3.71        1.95      1.70 o 
  -7   2   4        0.50       -0.28      1.33 o 
  -6   2   4       42.29       44.91      3.96 o 
  -5   2   4        9.70        9.27      1.64 o 
  -4   2   4        0.03        0.32      1.07 o 
  -3   2   4       64.53       58.61      4.91 o 
  -2   2   4      197.55      206.92      5.39 o 
  -1   2   4      100.70      106.29      2.98 o 
   0   2   4      188.96      172.53      5.40 o 
   1   2   4      726.41      718.02      8.62 o 
   2   2   4     1395.87     1393.55     14.96 o 
   3   2   4        3.14        3.41      0.94 o 
   4   2   4        0.52        1.01      1.13 o 
   5   2   4        1.94        1.39      1.22 o 
   6   2   4        4.86        1.07      1.59 o 
  -7   3   4        0.05       -0.14      1.45 o 
  -6   3   4       43.16       44.43      4.58 o 
  -5   3   4      278.03      256.02      6.02 o 
  -4   3   4       19.04       25.30      2.00 o 
  -3   3   4      165.97      164.03      4.09 o 
  -2   3   4       76.79       66.17      2.93 o 
  -1   3   4       77.40       89.74      2.35 o 
   0   3   4        7.44        7.86      2.60 o 
   1   3   4     2370.34     2399.81     23.05 o 
   2   3   4     2437.84     2415.36     20.79 o 
   3   3   4        1.03        0.88      0.75 o 
   4   3   4        3.67        3.20      1.12 o 
   5   3   4        0.10        0.17      1.30 o 
   6   3   4        7.38        9.06      2.13 o 
  -7   4   4       14.89       16.35      2.43 o 
  -6   4   4        6.45        6.11      1.60 o 
  -5   4   4      217.59      218.70      6.33 o 
  -4   4   4        4.87        5.79      1.25 o 
  -3   4   4       23.80       24.61      1.81 o 
  -2   4   4      427.69      454.32      7.29 o 
  -1   4   4       28.55       31.42      1.37 o 
   0   4   4        0.13        0.48      0.45 o 
   1   4   4      289.38      286.41      3.66 o 
   2   4   4       78.85       65.60      1.98 o 
   3   4   4        3.59        3.46      1.43 o 
   4   4   4        1.75        4.15      1.80 o 
   5   4   4        6.54        3.70      1.57 o 
   6   4   4        1.21       -0.23      1.55 o 
  -7   5   4        0.01        1.34      1.53 o 
  -6   5   4        5.89        5.86      1.67 o 
  -5   5   4      508.92      466.45      8.61 o 
  -4   5   4       18.81       14.76      1.65 o 
  -3   5   4       72.83       68.76      2.61 o 
  -2   5   4      507.00      523.30      8.01 o 
  -1   5   4     1417.58     1438.57     13.08 o 
   0   5   4      352.60      348.83      5.51 o 
   1   5   4      151.54      153.95      2.46 o 
   2   5   4       35.76       36.82      1.34 o 
   3   5   4        1.39        0.63      0.90 o 
   4   5   4        0.98        0.69      1.22 o 
   5   5   4        1.86        1.87      1.50 o 
   6   5   4        0.14       -0.08      1.44 o 
  -7   6   4        7.25        7.15      1.96 o 
  -6   6   4       14.65        9.01      1.73 o 
  -5   6   4       41.69       40.78      2.75 o 
  -4   6   4       13.04       12.18      1.57 o 
  -3   6   4       71.75       75.00      4.02 o 
  -2   6   4        0.29        0.88      0.72 o 
  -1   6   4      138.25      157.95      3.78 o 
   0   6   4        3.76        4.16      0.92 o 
   1   6   4       25.12       26.85      1.60 o 
   2   6   4        1.23        1.40      0.81 o 
   3   6   4       50.92       55.59      2.52 o 
   4   6   4        0.80        0.78      1.21 o 
   5   6   4        0.00        0.36      1.37 o 
   6   6   4        0.07       -0.93      1.37 o 
  -7   7   4        0.00        2.03      1.66 o 
  -6   7   4       25.02       27.30      2.63 o 
  -5   7   4        5.48        7.75      1.62 o 
  -4   7   4       16.08       19.17      1.87 o 
  -3   7   4       45.15       50.09      2.38 o 
  -2   7   4      404.13      397.10      8.45 o 
  -1   7   4      241.85      261.65      4.06 o 
   0   7   4       63.36       64.22      2.21 o 
   1   7   4        4.88        2.58      0.80 o 
   2   7   4       27.65       28.10      1.85 o 
   3   7   4        2.86        2.64      0.97 o 
   4   7   4       22.20       25.39      2.57 o 
   5   7   4       13.02       17.36      2.47 o 
   6   7   4        6.82        7.64      2.19 o 
  -7   8   4        1.44        1.12      1.71 o 
  -6   8   4       35.78       30.14      2.71 o 
  -5   8   4       16.00       13.81      2.05 o 
  -4   8   4        0.63        0.32      1.02 o 
  -3   8   4       23.43       32.57      2.03 o 
  -2   8   4       57.05       65.84      2.38 o 
  -1   8   4       10.26       16.76      1.45 o 
   0   8   4       23.68       24.84      1.56 o 
   1   8   4        0.90        1.02      0.61 o 
   2   8   4        7.36        6.12      1.09 o 
   3   8   4        0.08        0.08      0.85 o 
   4   8   4        0.86        1.13      1.22 o 
   5   8   4        0.99        1.95      1.99 o 
   6   8   4       17.24       16.17      3.03 o 
  -7   9   4        1.64        0.26      2.06 o 
  -6   9   4        0.47        0.88      1.46 o 
  -5   9   4        9.74       11.80      1.87 o 
  -4   9   4      104.19       99.99      3.52 o 
  -3   9   4        0.01        0.05      0.83 o 
  -2   9   4       10.87       10.71      1.10 o 
  -1   9   4      143.18      139.97      2.80 o 
   0   9   4      105.99      104.36      2.77 o 
   1   9   4      107.42      116.66      2.74 o 
   2   9   4        5.07        4.52      1.02 o 
   3   9   4        7.73        7.92      1.34 o 
   4   9   4        3.22        1.92      1.38 o 
   5   9   4       55.78       59.22      3.94 o 
   6   9   4       21.33       21.79      2.99 o 
  -7  10   4        0.05       -0.07      2.15 o 
  -6  10   4        2.42        1.87      2.03 o 
  -5  10   4        0.04        0.94      1.59 o 
  -4  10   4       35.41       34.30      5.59 o 
  -3  10   4        3.97        4.87      1.57 o 
  -2  10   4       58.04       62.20      2.93 o 
  -1  10   4        0.00        0.01      0.65 o 
   0  10   4       93.47       87.96      6.89 o 
   1  10   4        7.70        9.80      1.46 o 
   2  10   4        1.58        0.95      0.82 o 
   3  10   4        1.10        0.81      0.87 o 
   4  10   4        0.10        1.48      1.34 o 
   5  10   4       11.45       11.21      2.28 o 
   6  10   4       63.14       77.04      8.35 o 
  -7  11   4        1.33        1.00      2.19 o 
  -6  11   4        0.44       -0.48      1.82 o 
  -5  11   4        0.82        1.32      1.55 o 
  -4  11   4        2.01        0.75      1.40 o 
  -3  11   4       40.03       29.66      2.82 o 
  -2  11   4        1.50        1.69      1.39 o 
  -1  11   4       13.71       13.42      1.65 o 
   0  11   4       18.84       16.79      1.89 o 
   1  11   4       18.35       21.03      1.78 o 
   2  11   4        4.33        3.50      1.45 o 
   3  11   4       14.01       17.37      2.18 o 
   4  11   4       81.44       87.71      5.53 o 
   5  11   4        9.40       12.06      8.56 o 
   6  11   4       13.04       18.55      6.32 o 
  -6  12   4        0.01       -1.10      1.82 o 
  -5  12   4        3.07        0.92      1.63 o 
  -4  12   4        2.20        4.43      1.71 o 
  -3  12   4      135.76      134.85      6.07 o 
  -2  12   4       70.08       72.73      3.23 o 
  -1  12   4       57.69       60.44      2.56 o 
   0  12   4       12.16       13.05      2.79 o 
   1  12   4        9.77       12.40      1.56 o 
   2  12   4        4.97        1.69      1.19 o 
   3  12   4        2.07        2.94      1.39 o 
   4  12   4        0.49        2.08      2.03 o 
   5  12   4        6.17        4.88      2.73 o 
  -6  13   4        3.66        0.70      2.15 o 
  -5  13   4       21.93       21.51      3.18 o 
  -4  13   4       21.77       18.60      2.65 o 
  -3  13   4      392.47      389.66      9.60 o 
  -2  13   4      126.46      128.49      4.37 o 
  -1  13   4       12.81       11.95      1.44 o 
   0  13   4       84.27       83.39      3.65 o 
   1  13   4        7.26       10.85      1.62 o 
   2  13   4        1.31        0.29      1.19 o 
   3  13   4        0.92        2.10      1.37 o 
   4  13   4        9.25       10.74      2.62 o 
   5  13   4        1.75        2.73      2.25 o 
  -6  14   4        2.12        2.34      2.23 o 
  -5  14   4        5.30        4.77      2.23 o 
  -4  14   4        0.07        3.83      1.82 o 
  -3  14   4      256.85      259.68      7.76 o 
  -2  14   4      214.96      215.91      5.79 o 
  -1  14   4       65.71       67.85      3.26 o 
   0  14   4       20.30       20.01      2.29 o 
   1  14   4        0.49        1.79      1.16 o 
   2  14   4       13.60        9.62      3.30 o 
   3  14   4        5.12        5.93      1.67 o 
   4  14   4        0.57        1.65      2.06 o 
   5  14   4       10.64        5.04      2.63 o 
  -6  15   4        7.24        6.71      2.74 o 
  -5  15   4        0.00       -1.16      1.86 o 
  -4  15   4       92.76       82.42      4.81 o 
  -3  15   4      306.90      312.36      7.54 o 
  -2  15   4       26.11       31.12      2.67 o 
  -1  15   4        3.17        3.67      1.17 o 
   0  15   4       52.43       50.38      4.89 o 
   1  15   4       34.47       38.04      2.58 o 
   2  15   4        2.60        2.37      2.89 o 
   3  15   4        0.28       -0.40      1.27 o 
   4  15   4        0.67        1.23      2.55 o 
   5  15   4        0.31       -2.46      2.07 o 
  -6  16   4        6.06        7.81      4.34 o 
  -5  16   4        2.17       -0.52      1.91 o 
  -4  16   4        0.07        0.79      1.73 o 
  -3  16   4      210.61      205.78      7.04 o 
  -2  16   4        0.64        0.53      1.32 o 
  -1  16   4      148.33      157.81      4.31 o 
   0  16   4       23.33       22.57      2.13 o 
   1  16   4       35.73       35.30      2.61 o 
   2  16   4        0.33        0.17      1.43 o 
   3  16   4       10.21        7.36      2.29 o 
   4  16   4        0.35        1.14      1.91 o 
   5  16   4        3.94        1.47      2.40 o 
  -5  17   4        2.55        1.67      4.23 o 
  -4  17   4        0.07        0.60      1.54 o 
  -3  17   4        0.58       -1.22      1.26 o 
  -2  17   4       85.79       95.72      4.20 o 
  -1  17   4       14.58       14.28      2.20 o 
   0  17   4       65.42       66.42      2.78 o 
   1  17   4        0.81        0.58      1.21 o 
   2  17   4        6.33        6.60      1.84 o 
   3  17   4       22.84       25.72      4.36 o 
   4  17   4       10.36       13.22      2.60 o 
  -5  18   4        1.20       -0.56      2.07 o 
  -4  18   4        0.00        1.17      1.68 o 
  -3  18   4        0.14       -0.63      1.33 o 
  -2  18   4        0.41       -0.46      1.25 o 
  -1  18   4        0.64       -1.76      1.18 o 
   0  18   4        6.02        4.98      1.69 o 
   1  18   4        0.12        0.63      1.27 o 
   2  18   4        0.50       -0.99      1.43 o 
   3  18   4        9.29        7.92      2.85 o 
   4  18   4        6.55        5.41      2.12 o 
  -4  19   4        1.11        1.63      1.74 o 
  -3  19   4        9.65        9.66      2.08 o 
  -2  19   4        3.99        0.69      1.51 o 
  -1  19   4        2.30        0.38      1.33 o 
   0  19   4        1.57        0.79      1.52 o 
   1  19   4       11.89       13.42      2.60 o 
   2  19   4        0.19        1.65      1.92 o 
   3  19   4       16.17       17.00      3.27 o 
  -4  20   4        0.05        3.10      3.68 o 
  -3  20   4        0.14       -0.92      2.16 o 
  -2  20   4        2.14        1.82      1.94 o 
  -1  20   4        1.18        0.20      1.83 o 
   0  20   4        0.20       -0.17      1.47 o 
   1  20   4        4.78        5.59      3.32 o 
   2  20   4        9.50       10.77      2.80 o 
   3  20   4        0.30       -2.56      1.71 o 
  -3  21   4        4.76        3.74      2.36 o 
  -2  21   4        7.97        4.17      2.36 o 
  -1  21   4        1.05        0.80      1.80 o 
   0  21   4       29.05       26.57      4.25 o 
   1  21   4        7.23        8.62      2.65 o 
   2  21   4        0.01        0.03      2.08 o 
  -3  22   4        0.00        0.34      2.21 o 
  -2  22   4        0.05        1.83      2.25 o 
  -1  22   4        0.76        2.82      2.07 o 
   0  22   4        3.57        0.60      1.93 o 
   1  22   4       20.24       20.77      3.73 o 
   2  22   4        0.25       -1.23      2.78 o 
  -2  23   4        0.24        2.51      2.77 o 
  -1  23   4        3.93        4.13      1.88 o 
   0  23   4       22.28       25.26      3.23 o 
   1  23   4        1.74        1.85      2.38 o 
  -7   0   5        0.36       -2.17      3.23 o 
  -5   0   5      149.34      141.95      8.00 o 
  -3   0   5      109.78      136.52      6.89 o 
  -1   0   5       13.15       13.31      2.14 o 
   1   0   5      159.52      127.05      6.62 o 
   3   0   5        3.65        5.02      1.66 o 
   5   0   5       26.19       22.98      3.38 o 
  -7   1   5        0.00       -0.69      1.17 o 
  -6   1   5       23.69       25.67      2.57 o 
  -5   1   5       39.24       35.60      4.53 o 
  -4   1   5       47.55       42.77      3.15 o 
  -3   1   5       27.06       30.40      2.60 o 
  -2   1   5       85.63       87.09      5.48 o 
  -1   1   5       40.53       36.98      2.83 o 
   0   1   5        9.50        5.66      3.03 o 
   1   1   5      274.83      276.75      4.99 o 
   2   1   5       85.63       90.04      2.80 o 
   3   1   5        8.20       10.27      1.46 o 
   4   1   5       47.15       55.12      2.92 o 
   5   1   5        1.66        0.43      1.20 o 
   6   1   5       40.91       35.53      4.46 o 
  -7   2   5        1.10        1.20      1.23 o 
  -6   2   5        0.10        1.61      1.42 o 
  -5   2   5       89.51       88.00      3.72 o 
  -4   2   5        5.56        4.85      2.03 o 
  -3   2   5       56.21       60.26      4.26 o 
  -2   2   5        5.90        6.71      1.51 o 
  -1   2   5       82.38       91.72      2.41 o 
   0   2   5       11.05        8.86      1.92 o 
   1   2   5       49.09       51.48      2.04 o 
   2   2   5        2.24        0.94      0.77 o 
   3   2   5       13.34       13.30      1.82 o 
   4   2   5        1.32       -0.27      1.07 o 
   5   2   5       25.51       19.67      4.43 o 
   6   2   5        0.51       -0.23      1.70 o 
  -7   3   5        0.05        0.29      1.45 o 
  -6   3   5        0.18       -0.11      1.23 o 
  -5   3   5      216.48      230.61      8.24 o 
  -4   3   5       79.83       79.93      3.23 o 
  -3   3   5       20.24       19.83      2.21 o 
  -2   3   5       47.47       44.46      2.85 o 
  -1   3   5       78.34       82.36      2.31 o 
   0   3   5      152.27      151.96      4.62 o 
   1   3   5      167.05      149.87      3.36 o 
   2   3   5        2.15        0.96      0.74 o 
   3   3   5        1.82       -0.43      1.27 o 
   4   3   5       10.55        8.51      1.89 o 
   5   3   5        0.11       -0.27      1.51 o 
   6   3   5        1.05        1.11      1.83 o 
  -7   4   5        2.76        1.75      1.70 o 
  -6   4   5       13.45       13.31      2.12 o 
  -5   4   5       51.16       58.09      3.23 o 
  -4   4   5       86.95       94.27      3.51 o 
  -3   4   5        3.08        5.26      1.26 o 
  -2   4   5      495.98      520.42      8.52 o 
  -1   4   5       58.62       62.39      2.05 o 
   0   4   5       12.71       12.34      1.70 o 
   1   4   5       81.06       76.02      2.48 o 
   2   4   5       36.84       34.37      2.51 o 
   3   4   5       58.15       61.16      3.68 o 
   4   4   5       14.97       20.09      4.24 o 
   5   4   5        6.41        6.63      2.48 o 
   6   4   5        0.11       -0.77      1.81 o 
  -7   5   5        0.03        0.01      1.56 o 
  -6   5   5        0.00        0.48      1.35 o 
  -5   5   5       44.36       36.21      2.70 o 
  -4   5   5       76.16       85.76      3.36 o 
  -3   5   5       63.94       58.86      2.68 o 
  -2   5   5      473.96      492.88      8.21 o 
  -1   5   5     1025.61     1043.05     10.70 o 
   0   5   5        0.20       -0.31      0.69 o 
   1   5   5      230.76      225.76      4.60 o 
   2   5   5      260.84      248.34      6.04 o 
   3   5   5        0.55        0.66      1.24 o 
   4   5   5        3.04        2.55      1.57 o 
   5   5   5        3.06        4.20      1.80 o 
   6   5   5        0.92        2.27      1.93 o 
  -7   6   5        0.27       -1.20      1.52 o 
  -6   6   5       21.12       19.67      2.51 o 
  -5   6   5       24.46       23.74      2.30 o 
  -4   6   5       17.10       17.40      1.90 o 
  -3   6   5       55.85       64.10      2.82 o 
  -2   6   5       12.40       17.64      1.67 o 
  -1   6   5        3.35        3.15      1.03 o 
   0   6   5       47.88       41.05      2.30 o 
   1   6   5        9.57       11.02      1.15 o 
   2   6   5       48.72       52.00      2.59 o 
   3   6   5       90.90       83.14      3.87 o 
   4   6   5        5.76        5.92      2.23 o 
   5   6   5        4.71        3.68      1.81 o 
   6   6   5        3.23        3.59      2.08 o 
  -7   7   5        2.71        2.27      1.81 o 
  -6   7   5        2.09       -1.35      1.38 o 
  -5   7   5        5.68        2.28      1.44 o 
  -4   7   5       38.65       34.18      2.42 o 
  -3   7   5       15.27       14.35      1.63 o 
  -2   7   5       33.01       42.77      3.88 o 
  -1   7   5      221.79      217.61      3.68 o 
   0   7   5       44.39       44.59      2.20 o 
   1   7   5       34.30       38.92      1.83 o 
   2   7   5      151.65      147.78      4.00 o 
   3   7   5       83.01       94.63      4.94 o 
   4   7   5       10.26        8.52      1.95 o 
   5   7   5        0.69        0.79      1.69 o 
   6   7   5        0.85        0.46      2.21 o 
  -7   8   5        3.19        2.66      2.20 o 
  -6   8   5       28.84       29.24      2.85 o 
  -5   8   5       25.38       25.78      2.44 o 
  -4   8   5       19.50       19.62      2.02 o 
  -3   8   5       11.92       13.84      2.03 o 
  -2   8   5       26.04       22.91      1.81 o 
  -1   8   5       17.38       16.90      1.39 o 
   0   8   5       11.63       11.68      1.38 o 
   1   8   5        8.36       11.34      1.18 o 
   2   8   5        0.32        0.68      0.83 o 
   3   8   5       72.89       77.29      4.01 o 
   4   8   5        6.27        4.12      1.70 o 
   5   8   5        0.02        1.89      1.74 o 
  -7   9   5        0.05       -1.42      2.69 o 
  -6   9   5        9.75        7.21      3.50 o 
  -5   9   5        0.15       -0.87      1.45 o 
  -4   9   5        4.48        3.95      1.68 o 
  -3   9   5       34.04       25.67      4.34 o 
  -2   9   5       38.12       39.94      3.15 o 
  -1   9   5       14.18       13.24      1.61 o 
   0   9   5        0.18        1.04      1.15 o 
   1   9   5        0.15        0.96      0.84 o 
   2   9   5       15.25       16.06      1.74 o 
   3   9   5       43.60       49.94      3.78 o 
   4   9   5       15.76       18.81      2.52 o 
   5   9   5        4.12        3.31      3.19 o 
  -6  10   5        0.48        1.09      1.90 o 
  -5  10   5       19.06       16.67      2.78 o 
  -4  10   5        0.00        0.62      2.27 o 
  -3  10   5        9.17       10.13      2.07 o 
  -2  10   5        1.87        2.21      1.34 o 
  -1  10   5       11.79       12.63      1.69 o 
   0  10   5        2.17        3.74      1.28 o 
   1  10   5       32.21       31.84      2.11 o 
   2  10   5       14.31       14.85      2.05 o 
   3  10   5        7.16        4.29      2.28 o 
   4  10   5        0.24       -2.21      1.61 o 
   5  10   5       10.16       15.50      5.16 o 
  -6  11   5        0.27       -0.25      2.41 o 
  -5  11   5        0.10        1.33      1.61 o 
  -4  11   5       24.01       23.02      2.98 o 
  -3  11   5        0.00        0.87      1.27 o 
  -2  11   5       14.00       15.64      2.35 o 
  -1  11   5       10.15       11.54      1.49 o 
   0  11   5        3.56        3.32      1.34 o 
   1  11   5       54.82       55.23      3.23 o 
   2  11   5       37.05       29.07      5.14 o 
   3  11   5        6.06       10.52      1.98 o 
   4  11   5        1.47        3.33      1.93 o 
   5  11   5        3.63        5.24      2.74 o 
  -6  12   5        1.09        0.40      1.89 o 
  -5  12   5        1.15        0.92      1.65 o 
  -4  12   5       11.66        9.82      2.31 o 
  -3  12   5        0.94       -0.43      2.02 o 
  -2  12   5        6.38        8.43      1.67 o 
  -1  12   5       34.67       39.41      2.37 o 
   0  12   5        8.90       10.31      1.76 o 
   1  12   5       26.97       28.46      2.23 o 
   2  12   5       36.49       40.60      3.19 o 
   3  12   5        0.51       -1.66      1.18 o 
   4  12   5        0.25        0.07      1.90 o 
   5  12   5        9.85        4.21      3.19 o 
  -6  13   5        2.88        1.86      2.14 o 
  -5  13   5        0.00       -0.70      1.68 o 
  -4  13   5       71.39       64.32      9.37 o 
  -3  13   5        6.36        2.98      1.73 o 
  -2  13   5       32.06       35.85      3.29 o 
  -1  13   5        2.72        3.23      1.10 o 
   0  13   5       21.44       27.28      4.51 o 
   1  13   5      128.20      132.95      5.51 o 
   2  13   5       10.08       10.86      1.99 o 
   3  13   5        3.82        2.49      1.39 o 
   4  13   5        0.54        0.05      1.96 o 
   5  13   5        6.40       -0.97      2.42 o 
  -6  14   5        0.85       -0.45      2.00 o 
  -5  14   5        0.74       -0.83      2.25 o 
  -4  14   5        0.03        1.99      1.98 o 
  -3  14   5        6.07        4.93      1.99 o 
  -2  14   5       23.48       25.10      2.61 o 
  -1  14   5       28.28       25.41      3.19 o 
   0  14   5      153.94      164.21      5.38 o 
   1  14   5       57.04       63.48      3.96 o 
   2  14   5        1.73        2.35      1.45 o 
   3  14   5        0.63        1.66      1.48 o 
   4  14   5        0.69       -0.79      2.08 o 
  -5  15   5        5.74        3.62      2.24 o 
  -4  15   5       21.13       17.08      4.75 o 
  -3  15   5       27.44       22.63      4.41 o 
  -2  15   5        9.09        8.54      2.55 o 
  -1  15   5       78.38       79.76      5.19 o 
   0  15   5       97.63      100.29      3.81 o 
   1  15   5       23.82       18.75      2.55 o 
   2  15   5        0.71        3.53      1.90 o 
   3  15   5        0.59        2.12      1.62 o 
   4  15   5        1.19       -0.77      2.21 o 
  -5  16   5        0.24        1.64      2.01 o 
  -4  16   5       13.62        9.81      2.62 o 
  -3  16   5        9.11        6.28      1.91 o 
  -2  16   5        0.35        1.95      1.90 o 
  -1  16   5        2.41        1.62      1.23 o 
   0  16   5      175.20      169.46      3.90 o 
   1  16   5       19.98       16.12      5.31 o 
   2  16   5        0.10        1.56      1.57 o 
   3  16   5        0.75       -0.38      1.53 o 
   4  16   5        1.44        0.47      2.33 o 
  -5  17   5        0.28        0.27      2.15 o 
  -4  17   5       21.84       24.42      3.53 o 
  -3  17   5        0.68        1.16      1.50 o 
  -2  17   5       20.47       22.08      3.90 o 
  -1  17   5       12.36       13.02      1.83 o 
   0  17   5       24.63       25.47      2.11 o 
   1  17   5       15.89       18.56      2.73 o 
   2  17   5        0.20       -0.10      1.65 o 
   3  17   5        3.28        5.05      3.87 o 
  -4  18   5       17.40       15.88      3.23 o 
  -3  18   5        0.09       -1.68      1.51 o 
  -2  18   5       31.22       35.80      3.25 o 
  -1  18   5        0.57        1.54      1.24 o 
   0  18   5        0.03        0.06      0.99 o 
   1  18   5       12.85       16.10      2.54 o 
   2  18   5        5.31        3.63      1.92 o 
   3  18   5        0.00        0.89      1.71 o 
  -4  19   5        9.96       11.41      3.34 o 
  -3  19   5        8.44        8.40      2.23 o 
  -2  19   5       14.55       15.94      2.45 o 
  -1  19   5        0.49       -0.51      1.50 o 
   0  19   5        9.35        9.43      1.55 o 
   1  19   5        7.44        6.37      2.40 o 
   2  19   5        7.66        2.99      1.89 o 
   3  19   5        1.42        1.80      2.04 o 
  -3  20   5        0.03        2.57      2.19 o 
  -2  20   5        1.82        1.21      2.26 o 
  -1  20   5        4.56        5.65      2.70 o 
   0  20   5        2.65        2.10      1.33 o 
   1  20   5        0.02        1.41      2.22 o 
   2  20   5        0.84       -1.08      1.89 o 
  -3  21   5        3.69        3.96      2.71 o 
  -2  21   5        1.53        2.40      2.27 o 
  -1  21   5        6.96        4.26      2.33 o 
   0  21   5        0.73        0.75      2.81 o 
   1  21   5        0.67        1.78      2.38 o 
  -1  22   5        0.92        1.29      2.28 o 
   0  22   5        0.20        0.67      2.82 o 
  -6   0   6       22.04       24.55      5.44 o 
  -4   0   6      109.41      105.07      6.67 o 
  -2   0   6        7.60        7.99      2.46 o 
   0   0   6       91.93       86.05      7.07 o 
   2   0   6        7.61       10.08      3.02 o 
   4   0   6        1.47        1.03      3.43 o 
  -7   1   6        0.27       -1.62      1.20 o 
  -6   1   6        1.90        3.15      1.55 o 
  -5   1   6       35.10       31.35      4.17 o 
  -4   1   6       44.30       49.37      3.67 o 
  -3   1   6       29.99       28.60      2.83 o 
  -2   1   6        0.06        0.00      0.95 o 
  -1   1   6        0.46        0.58      0.71 o 
   0   1   6        6.49        8.01      1.37 o 
   1   1   6        3.39        3.62      0.96 o 
   2   1   6       21.00       19.02      2.13 o 
   3   1   6       35.94       31.22      2.83 o 
   4   1   6        2.60        0.55      1.89 o 
   5   1   6        2.92        2.62      2.62 o 
  -7   2   6        5.59        8.64      1.78 o 
  -6   2   6        0.02       -1.31      1.24 o 
  -5   2   6       95.47       97.28      6.01 o 
  -4   2   6       47.88       55.00      4.94 o 
  -3   2   6       11.70       10.60      1.97 o 
  -2   2   6       29.33       37.69      2.49 o 
  -1   2   6        6.92       11.46      1.51 o 
   0   2   6       13.06       14.02      4.42 o 
   1   2   6       33.00       29.49      2.42 o 
   2   2   6      134.96      116.89      4.27 o 
   3   2   6      300.06      279.32     10.84 o 
   4   2   6        3.36        5.52      1.94 o 
   5   2   6        0.89       -1.76      1.65 o 
  -7   3   6        5.42        5.01      1.80 o 
  -6   3   6       24.44       29.02      3.23 o 
  -5   3   6       16.37       19.17      2.69 o 
  -4   3   6      174.13      178.94      5.23 o 
  -3   3   6        2.32        0.23      2.23 o 
  -2   3   6       26.05       25.17      2.57 o 
  -1   3   6      191.00      177.96      3.68 o 
   0   3   6      102.00       99.80      5.04 o 
   1   3   6        7.80       10.30      1.87 o 
   2   3   6      158.78      142.27      4.79 o 
   3   3   6      120.08      122.97      4.79 o 
   4   3   6        6.45        8.47      2.42 o 
   5   3   6        0.20        0.69      1.85 o 
  -7   4   6        1.00        1.70      1.80 o 
  -6   4   6        0.84        2.68      1.57 o 
  -5   4   6        2.18        0.43      1.28 o 
  -4   4   6      301.57      312.45      7.38 o 
  -3   4   6       31.64       34.33      2.49 o 
  -2   4   6        0.67        0.33      1.06 o 
  -1   4   6       16.07       14.35      1.42 o 
   0   4   6       83.31      100.92      5.08 o 
   1   4   6       19.07       18.34      1.69 o 
   2   4   6      347.48      339.94      7.92 o 
   3   4   6      214.59      210.34      7.74 o 
   4   4   6        0.70        1.16      2.09 o 
   5   4   6        0.09        0.83      2.58 o 
  -7   5   6        6.79        7.28      2.18 o 
  -6   5   6        3.37        4.76      1.66 o 
  -5   5   6        1.42        3.24      1.42 o 
  -4   5   6       15.35       14.43      1.96 o 
  -3   5   6       23.21       18.69      1.93 o 
  -2   5   6        3.75        3.88      0.99 o 
  -1   5   6      109.89      115.98      4.28 o 
   0   5   6       19.15       24.52      2.96 o 
   1   5   6       16.63       18.65      2.00 o 
   2   5   6      100.54      100.66      4.23 o 
   3   5   6       39.99       44.82      3.39 o 
   4   5   6        0.35        0.94      1.76 o 
   5   5   6        0.16       -1.61      1.80 o 
  -6   6   6        3.47        1.28      1.54 o 
  -5   6   6       12.80       13.25      3.11 o 
  -4   6   6       17.20       14.52      1.93 o 
  -3   6   6        0.47       -0.12      1.02 o 
  -2   6   6       46.17       51.21      2.78 o 
  -1   6   6       38.57       44.63      1.92 o 
   0   6   6      169.82      173.95      6.13 o 
   1   6   6       10.53       12.30      1.44 o 
   2   6   6       29.52       30.82      2.75 o 
   3   6   6        2.61        1.56      1.49 o 
   4   6   6        0.00        1.88      1.67 o 
   5   6   6        0.51       -0.67      2.15 o 
  -6   7   6        2.20        0.71      1.94 o 
  -5   7   6       38.69       43.56      3.14 o 
  -4   7   6        6.20        6.52      1.52 o 
  -3   7   6        2.61        2.89      1.16 o 
  -2   7   6        1.04        1.35      0.86 o 
  -1   7   6       14.45       14.74      1.27 o 
   0   7   6        2.83        2.93      1.20 o 
   1   7   6       10.81       13.03      2.32 o 
   2   7   6       10.60       13.09      1.99 o 
   3   7   6        0.01        0.79      1.35 o 
   4   7   6        2.98        4.45      1.86 o 
   5   7   6        1.36        3.13      2.24 o 
  -6   8   6        0.75        1.15      2.03 o 
  -5   8   6        2.36        2.34      1.90 o 
  -4   8   6       23.29       30.00      3.43 o 
  -3   8   6       75.46       86.66      5.23 o 
  -2   8   6        1.19        1.72      1.13 o 
  -1   8   6       35.07       37.19      2.08 o 
   0   8   6        0.51        1.72      1.34 o 
   1   8   6       12.09        9.26      1.78 o 
   2   8   6       13.90       15.99      1.91 o 
   3   8   6        0.15        1.52      1.49 o 
   4   8   6        0.09       -1.25      1.56 o 
   5   8   6        0.36        1.48      4.17 o 
  -6   9   6        7.39        9.70      2.54 o 
  -5   9   6       19.02       14.83      5.14 o 
  -4   9   6        0.41        0.31      1.69 o 
  -3   9   6        2.68        4.30      1.78 o 
  -2   9   6        1.14        0.89      1.06 o 
  -1   9   6        4.54        6.65      2.63 o 
   0   9   6        0.54       -0.64      1.19 o 
   1   9   6        4.58        3.77      1.45 o 
   2   9   6        3.27        0.69      2.11 o 
   3   9   6        1.03        0.59      1.65 o 
   4   9   6        0.01       -1.27      1.77 o 
   5   9   6        0.91        4.98      2.72 o 
  -6  10   6        0.15       -1.32      1.84 o 
  -5  10   6        1.35        0.52      1.73 o 
  -4  10   6        1.11        1.39      1.62 o 
  -3  10   6       21.23       25.10      3.17 o 
  -2  10   6       21.99       23.87      3.32 o 
  -1  10   6       10.57       10.99      1.75 o 
   0  10   6       42.27       42.55      4.61 o 
   1  10   6        1.27        1.11      1.36 o 
   2  10   6        4.10        4.87      2.00 o 
   3  10   6        2.05        0.67      1.84 o 
   4  10   6        0.02       -2.19      3.37 o 
  -6  11   6        0.11        1.13      2.09 o 
  -5  11   6        1.94        1.49      1.98 o 
  -4  11   6        4.02        2.73      1.88 o 
  -3  11   6        0.29        2.17      1.75 o 
  -2  11   6        0.64       -0.95      1.20 o 
  -1  11   6        2.17        4.50      1.34 o 
   0  11   6        2.91        5.43      1.62 o 
   1  11   6        0.11       -0.47      1.36 o 
   2  11   6        6.50        6.82      1.84 o 
   3  11   6        0.03        0.44      1.72 o 
   4  11   6        0.08        3.52      2.35 o 
  -5  12   6        0.00        2.19      1.97 o 
  -4  12   6       14.70       12.37      2.60 o 
  -3  12   6        0.30        1.20      1.61 o 
  -2  12   6        5.31        2.31      1.75 o 
  -1  12   6        1.22       -0.37      1.26 o 
   0  12   6        0.15       -0.49      1.38 o 
   1  12   6       26.71       26.72      2.92 o 
   2  12   6        0.47        1.28      1.39 o 
   3  12   6        0.38        3.24      1.89 o 
   4  12   6        0.47        0.84      2.28 o 
  -5  13   6        0.18        0.98      1.83 o 
  -4  13   6        3.38        3.96      2.10 o 
  -3  13   6        2.23        1.12      1.71 o 
  -2  13   6       20.82       26.93      3.23 o 
  -1  13   6       49.61       46.92      2.81 o 
   0  13   6        1.18        0.60      1.19 o 
   1  13   6        0.50        1.09      1.40 o 
   2  13   6        0.47        3.91      1.67 o 
   3  13   6        6.21        3.41      2.31 o 
   4  13   6        1.06       -0.02      3.41 o 
  -5  14   6        0.49        0.64      1.98 o 
  -4  14   6        8.82       12.77      2.86 o 
  -3  14   6       52.41       51.07      5.82 o 
  -2  14   6      107.04      114.48      5.53 o 
  -1  14   6       34.62       34.63      3.23 o 
   0  14   6       46.02       44.03      3.50 o 
   1  14   6        0.03        1.71      1.47 o 
   2  14   6        2.37        0.78      1.56 o 
   3  14   6        0.28        1.80      2.08 o 
  -5  15   6        0.25       -2.08      2.05 o 
  -4  15   6        0.03       -1.77      1.83 o 
  -3  15   6        7.25        7.96      2.57 o 
  -2  15   6      241.51      253.05      8.40 o 
  -1  15   6       10.44        9.15      2.30 o 
   0  15   6       34.75       39.62      3.29 o 
   1  15   6        5.19        5.24      1.96 o 
   2  15   6        9.20       12.12      2.36 o 
   3  15   6        4.76        0.84      3.19 o 
  -4  16   6        2.15        3.23      2.31 o 
  -3  16   6       29.59       22.84      3.42 o 
  -2  16   6       74.16       80.00      4.54 o 
  -1  16   6       46.86       52.44      3.16 o 
   0  16   6        0.51       -0.50      0.95 o 
   1  16   6       16.42       20.36      5.14 o 
   2  16   6        4.23        3.32      1.84 o 
   3  16   6        0.04        0.65      2.27 o 
  -4  17   6        0.69        0.03      2.18 o 
  -3  17   6       12.19       15.39      3.07 o 
  -2  17   6       65.12       63.94      4.14 o 
  -1  17   6        0.44        0.21      1.32 o 
   0  17   6       14.51       14.68      1.79 o 
   1  17   6        4.24        6.67      2.07 o 
   2  17   6       11.32        8.40      3.79 o 
  -3  18   6        1.09        1.27      2.12 o 
  -2  18   6        5.50        2.89      1.79 o 
  -1  18   6        1.44        2.28      1.45 o 
   0  18   6        0.09        1.05      1.18 o 
   1  18   6        0.14        1.30      1.75 o 
   2  18   6        0.00        0.00      1.64 o 
  -3  19   6        0.00        0.75      2.12 o 
  -2  19   6        1.84        1.93      1.91 o 
  -1  19   6        8.28        9.03      1.92 o 
   0  19   6        0.04        0.67      1.29 o 
   1  19   6        0.14        0.90      1.88 o 
  -2  20   6        2.46        3.29      2.35 o 
  -1  20   6        0.72        3.30      1.97 o 
   0  20   6        0.60        0.30      1.39 o 
  -5   0   7        8.88        9.67      3.39 o 
  -3   0   7       33.60       29.05      4.39 o 
  -1   0   7        7.32        4.31      1.62 o 
   1   0   7       14.34       23.51      4.89 o 
   3   0   7       10.12        9.24      4.46 o 
  -6   1   7        0.25        0.02      1.41 o 
  -5   1   7        4.36        2.70      1.92 o 
  -4   1   7      203.41      221.93      7.50 o 
  -3   1   7        0.08        0.29      1.31 o 
  -2   1   7        2.39        3.16      1.21 o 
  -1   1   7        0.10       -0.20      0.70 o 
   0   1   7       16.62       25.07      2.47 o 
   1   1   7        2.76        1.02      1.86 o 
   2   1   7        0.97        0.89      2.16 o 
   3   1   7        4.64        8.59      4.60 o 
   4   1   7        0.01        0.21      2.51 o 
  -6   2   7        0.88        0.05      1.41 o 
  -5   2   7        1.89        0.63      1.33 o 
  -4   2   7       30.28       42.14      3.70 o 
  -3   2   7       62.79       64.43      4.17 o 
  -2   2   7       11.02       12.35      1.74 o 
  -1   2   7       20.12       21.18      1.90 o 
   0   2   7       14.34       14.82      1.99 o 
   1   2   7       16.61       17.12      2.22 o 
   2   2   7       39.69       35.29     12.83 o 
   3   2   7        2.47        1.52      2.51 o 
   4   2   7        0.60        0.39      4.16 o 
  -6   3   7        0.00       -0.64      1.49 o 
  -5   3   7       12.66       13.29      2.17 o 
  -4   3   7       52.79       50.09      3.77 o 
  -3   3   7       34.59       36.15      5.01 o 
  -2   3   7        0.81        0.69      0.97 o 
  -1   3   7        7.51        5.72      1.12 o 
   0   3   7        2.66        7.18      1.64 o 
   1   3   7        0.04       -1.10      1.14 o 
   2   3   7        4.95        3.79      2.13 o 
   3   3   7        2.65        4.30      2.59 o 
   4   3   7       10.92       10.64      3.31 o 
  -6   4   7        0.12        0.38      1.40 o 
  -5   4   7        3.33        1.94      1.47 o 
  -4   4   7       27.94       31.03      2.76 o 
  -3   4   7       19.19       23.54      2.33 o 
  -2   4   7       10.83       12.05      1.47 o 
  -1   4   7       28.07       27.99      1.95 o 
   0   4   7       89.42       96.52      3.44 o 
   1   4   7       38.95       35.26      3.02 o 
   2   4   7        0.29       -1.76      2.21 o 
   3   4   7       17.71       15.97      3.02 o 
   4   4   7        0.31        1.45      2.82 o 
  -6   5   7        0.72       -1.01      1.49 o 
  -5   5   7        3.16        3.38      1.69 o 
  -4   5   7        3.13        1.77      1.34 o 
  -3   5   7       18.16       16.39      2.77 o 
  -2   5   7       21.99       22.84      2.04 o 
  -1   5   7       48.57       43.13      2.04 o 
   0   5   7        2.07        3.72      1.44 o 
   1   5   7        0.27        1.08      1.47 o 
   2   5   7        0.93        1.46      1.55 o 
   3   5   7        0.63        2.70      1.82 o 
   4   5   7       29.29       25.63      3.35 o 
  -6   6   7        0.37        1.23      2.07 o 
  -5   6   7        0.20        0.60      1.42 o 
  -4   6   7        2.02        0.45      1.47 o 
  -3   6   7       11.97       12.35      1.91 o 
  -2   6   7        0.11        0.32      1.10 o 
  -1   6   7       86.46       75.21      2.45 o 
   0   6   7      121.52      120.22      3.80 o 
   1   6   7       10.80       11.17      2.04 o 
   2   6   7       12.14        9.59      2.15 o 
   3   6   7       61.31       58.15      4.55 o 
   4   6   7        3.66        2.68      2.14 o 
  -6   7   7        0.47       -0.22      1.99 o 
  -5   7   7        9.03        8.63      2.39 o 
  -4   7   7       24.78       29.16      3.64 o 
  -3   7   7        2.24        4.40      1.80 o 
  -2   7   7        3.50        2.13      1.20 o 
  -1   7   7       78.90       72.61      3.51 o 
   0   7   7       13.29       16.81      2.16 o 
   1   7   7        1.27        1.99      1.84 o 
   2   7   7        0.81        0.64      1.69 o 
   3   7   7       14.18       20.00      3.57 o 
   4   7   7       21.17       13.08      3.22 o 
  -5   8   7        9.60       12.85      2.85 o 
  -4   8   7        0.38        0.21      1.50 o 
  -3   8   7        3.41        0.91      4.12 o 
  -2   8   7        2.60        1.62      1.15 o 
  -1   8   7        7.17        5.26      1.46 o 
   0   8   7        5.61        6.10      1.50 o 
   1   8   7       20.48       23.15      3.38 o 
   2   8   7        1.73        1.00      1.94 o 
   3   8   7       22.80       24.83      4.03 o 
   4   8   7        1.44        3.57      2.45 o 
  -5   9   7       14.06        8.78      4.73 o 
  -4   9   7        1.13        0.35      2.41 o 
  -3   9   7        9.36        8.51      3.03 o 
  -2   9   7        2.38        1.08      1.19 o 
  -1   9   7       21.79       23.68      2.42 o 
   0   9   7        8.09        9.12      1.73 o 
   1   9   7        1.22        2.92      1.83 o 
   2   9   7        0.02       -0.61      1.67 o 
   3   9   7        0.74        2.47      2.12 o 
   4   9   7        0.16       -0.88      2.05 o 
  -5  10   7        5.72        3.11      2.33 o 
  -4  10   7        0.04       -0.83      1.77 o 
  -3  10   7        3.51        0.77      1.77 o 
  -2  10   7        0.38       -0.06      1.22 o 
  -1  10   7        1.43        2.64      1.38 o 
   0  10   7        0.14       -1.41      1.21 o 
   1  10   7        3.94        5.43      2.09 o 
   2  10   7        0.49        0.55      1.99 o 
   3  10   7        2.35        2.32      2.27 o 
  -5  11   7        0.16       -1.52      1.84 o 
  -4  11   7       13.76        9.62      2.68 o 
  -3  11   7       13.43        8.19      2.39 o 
  -2  11   7        0.20       -1.38      1.33 o 
  -1  11   7        0.57        1.33      1.26 o 
   0  11   7        9.19        9.51      3.02 o 
   1  11   7        8.98       12.99      2.95 o 
   2  11   7        1.56       -0.15      2.69 o 
   3  11   7        5.21        3.68      2.35 o 
  -5  12   7        1.66        1.18      2.27 o 
  -4  12   7        0.64        0.14      1.95 o 
  -3  12   7        2.22       -0.06      1.68 o 
  -2  12   7        1.89        2.58      1.94 o 
  -1  12   7        1.12        2.42      1.46 o 
   0  12   7        1.05        3.10      1.56 o 
   1  12   7       11.14       14.13      3.07 o 
   2  12   7       25.16       25.71      4.09 o 
   3  12   7        4.28        4.03      2.64 o 
  -4  13   7        0.55       -2.68      1.79 o 
  -3  13   7       13.63       13.59      4.16 o 
  -2  13   7        1.22        0.35      1.77 o 
  -1  13   7        6.74       10.09      1.92 o 
   0  13   7       33.42       35.60      4.40 o 
   1  13   7       39.86       37.70      3.70 o 
   2  13   7        7.97        7.71      2.26 o 
   3  13   7        2.17        1.20      2.34 o 
  -4  14   7        0.88        0.11      1.90 o 
  -3  14   7       21.53       22.87      4.10 o 
  -2  14   7        2.50        1.76      3.76 o 
  -1  14   7        2.14        3.23      1.55 o 
   0  14   7       13.40       10.84      2.30 o 
   1  14   7       17.53       21.28      2.97 o 
   2  14   7       25.94       23.49      3.65 o 
  -4  15   7        0.02        0.40      2.23 o 
  -3  15   7        3.90       10.77      3.89 o 
  -2  15   7        3.94        0.96      2.09 o 
  -1  15   7        3.30        4.40      1.81 o 
   0  15   7       12.30       11.32      1.81 o 
   1  15   7       57.40       56.82      4.56 o 
   2  15   7        0.54        2.89      2.15 o 
  -3  16   7        0.32        0.30      1.99 o 
  -2  16   7        1.71        0.95      1.98 o 
  -1  16   7        0.10       -1.17      1.50 o 
   0  16   7        5.61        5.62      1.74 o 
   1  16   7        1.91        2.90      2.08 o 
  -2  17   7        4.42        2.35      2.33 o 
  -1  17   7        2.12        2.20      1.54 o 
   0  17   7        0.63        1.70      1.48 o 
   1  17   7        2.89        1.56      1.92 o 
  -1  18   7        6.94        5.50      1.78 o 
  -2   0   8        0.01       -1.25      1.86 o 
   0   0   8        4.08        1.25      2.93 o 
   2   0   8        2.99        3.00      3.82 o 
  -5   1   8        1.67       -0.04      1.97 o 
  -4   1   8       20.12       19.43      3.11 o 
  -3   1   8        0.44        3.58      1.79 o 
  -2   1   8        3.84        1.44      1.15 o 
  -1   1   8        1.41        0.45      0.89 o 
   0   1   8        1.20        2.35      2.53 o 
   1   1   8        0.44       -2.83      1.89 o 
   2   1   8        1.44        1.83      2.42 o 
   3   1   8        1.14        2.84      2.46 o 
  -5   2   8       17.55       14.46      2.32 o 
  -4   2   8       16.43       18.42      3.06 o 
  -3   2   8      100.62      112.28      7.85 o 
  -2   2   8        2.30        0.84      1.62 o 
  -1   2   8        0.62       -0.97      1.23 o 
   0   2   8       17.28       11.78      4.07 o 
   1   2   8       20.22       19.67      5.96 o 
   2   2   8        1.30        4.37      2.66 o 
   3   2   8        7.62        6.54      3.14 o 
  -5   3   8        0.86        0.84      1.58 o 
  -4   3   8       15.56       11.83      2.40 o 
  -3   3   8       40.92       42.73      4.99 o 
  -2   3   8        2.19        1.45      1.18 o 
  -1   3   8        0.23       -0.55      0.99 o 
   0   3   8       14.88       12.65      3.01 o 
   1   3   8        0.00       -1.70      2.02 o 
   2   3   8        0.01       -0.56      2.29 o 
   3   3   8       27.57       19.77      6.87 o 
  -5   4   8        3.23        1.72      2.05 o 
  -4   4   8        2.11        2.00      1.43 o 
  -3   4   8       13.55        8.58      1.79 o 
  -2   4   8        5.08        5.09      1.21 o 
  -1   4   8        2.38        1.46      0.83 o 
   0   4   8       26.53       25.78      2.34 o 
   1   4   8       22.94       23.80      4.02 o 
   2   4   8        1.61       -3.12      2.08 o 
   3   4   8       33.35       29.36      4.69 o 
  -5   5   8        2.73        0.08      1.89 o 
  -4   5   8        1.56        2.43      1.72 o 
  -3   5   8       10.71       10.44      1.93 o 
  -2   5   8        9.18        8.68      1.47 o 
  -1   5   8        1.25       -0.92      0.72 o 
   0   5   8        1.89        0.21      1.16 o 
   1   5   8        9.23        9.73      3.01 o 
   2   5   8        5.57        6.71      2.83 o 
   3   5   8       39.21       33.35      6.92 o 
  -5   6   8        0.28       -0.81      1.76 o 
  -4   6   8        2.52        1.99      3.21 o 
  -3   6   8        5.43        5.97      2.08 o 
  -2   6   8        7.94       10.14      1.85 o 
  -1   6   8        0.71        1.08      1.15 o 
   0   6   8        5.12        5.46      1.60 o 
   1   6   8        0.23        1.79      1.89 o 
   2   6   8        7.95        5.06      2.39 o 
   3   6   8       32.12       22.55      6.28 o 
  -5   7   8        1.81       -0.32      1.88 o 
  -4   7   8        0.73        2.08      1.66 o 
  -3   7   8        3.66        3.82      3.05 o 
  -2   7   8        3.69        3.08      1.32 o 
  -1   7   8        3.87        1.57      1.20 o 
   0   7   8        0.29       -0.67      1.75 o 
   1   7   8        7.75        6.38      4.16 o 
   2   7   8        3.21        2.00      2.37 o 
   3   7   8        4.26        1.66      3.73 o 
  -4   8   8       16.03       15.22      4.62 o 
  -3   8   8        6.24        5.60      2.55 o 
  -2   8   8        0.05       -2.00      1.34 o 
  -1   8   8        0.77       -0.53      1.05 o 
   0   8   8        1.10        1.72      1.94 o 
   1   8   8        1.86        0.77      2.59 o 
   2   8   8        2.17        3.24      2.30 o 
  -4   9   8        1.31        1.98      1.93 o 
  -3   9   8        0.73       -0.37      1.86 o 
  -2   9   8       16.49       14.38      2.16 o 
  -1   9   8        0.74        0.87      1.26 o 
   0   9   8        1.86        2.72      4.19 o 
   1   9   8        3.20        4.30      3.32 o 
   2   9   8        0.01        1.75      2.23 o 
  -4  10   8        3.06        1.40      2.82 o 
  -3  10   8        2.35        0.37      1.91 o 
  -2  10   8        0.00       -2.27      1.51 o 
  -1  10   8        1.28        1.52      1.40 o 
   0  10   8        1.38        2.61      2.36 o 
   1  10   8        0.99        1.19      2.21 o 
   2  10   8        0.23       -2.48      1.92 o 
  -4  11   8        4.01        5.17      2.50 o 
  -3  11   8        1.86        8.83      3.05 o 
  -2  11   8        4.34        8.30      2.39 o 
  -1  11   8        0.86        0.49      1.31 o 
   0  11   8       11.21       13.20      3.19 o 
   1  11   8        5.50        4.85      2.42 o 
   2  11   8        3.40        0.46      2.50 o 
  -3  12   8        4.57        6.75      2.75 o 
  -2  12   8        1.37       -0.10      1.96 o 
  -1  12   8        0.27        1.96      1.50 o 
   0  12   8        1.37        1.31      2.83 o 
   1  12   8        0.72        0.06      2.17 o 
  -3  13   8        4.21        0.81      2.13 o 
  -2  13   8        3.50       -1.18      1.65 o 
  -1  13   8        0.00        0.50      1.39 o 
   0  13   8        0.06        2.60      1.46 o 
   1  13   8        7.43        4.99      2.88 o 
  -2  14   8        0.01       -0.27      2.00 o 
  -1  14   8       25.39       25.03      2.91 o 
   0  14   8        2.76        2.05      1.69 o 
  -3   0   9      106.55      129.05      8.89 o 
  -1   0   9        3.99        4.44      1.71 o 
   1   0   9       21.12       32.47      6.64 o 
  -4   1   9        3.58        2.11      2.14 o 
  -3   1   9        0.00        1.11      1.79 o 
  -2   1   9       29.74       33.16      3.53 o 
  -1   1   9        0.00        2.40      1.03 o 
   0   1   9        0.67       -2.76      2.05 o 
   1   1   9        0.75        3.97      2.76 o 
  -4   2   9        6.73        5.96      1.80 o 
  -3   2   9       62.29       48.84      6.35 o 
  -2   2   9        2.07        3.49      1.84 o 
  -1   2   9        0.38        1.76      1.02 o 
   0   2   9        1.44        0.77      2.37 o 
   1   2   9        0.05        7.98      3.17 o 
  -4   3   9        3.82        1.34      1.85 o 
  -3   3   9        0.12        0.60      1.33 o 
  -2   3   9       13.29        9.60      5.82 o 
  -1   3   9        0.93        1.55      1.01 o 
   0   3   9        1.15       -2.77      1.98 o 
   1   3   9        0.62        6.65      3.10 o 
  -3   4   9        3.14        1.94      2.18 o 
  -2   4   9        5.10        1.40      1.39 o 
  -1   4   9        2.51        2.09      0.91 o 
   0   4   9        0.25       -2.07      2.75 o 
   1   4   9        1.30        6.99      2.86 o 
  -3   5   9        0.71        5.58      2.04 o 
  -2   5   9        0.41       -0.80      1.42 o 
  -1   5   9        0.01        1.16      1.20 o 
   0   5   9        2.84       -3.25      2.82 o 
   1   5   9       15.28       13.84      5.32 o 
  -3   6   9        9.69        8.23      3.44 o 
  -2   6   9        0.18       -1.01      2.46 o 
  -1   6   9        2.33        2.12      2.06 o 
   0   6   9       12.85        7.46      4.82 o 
   1   6   9        2.54        4.85      4.32 o 
  -3   7   9        1.39        2.64      1.80 o 
  -2   7   9        0.81        0.45      1.58 o 
  -1   7   9        1.51        1.62      1.29 o 
   0   7   9       14.37       18.48      5.71 o 
   1   7   9        6.70       11.74      5.07 o 
  -2   8   9        2.88        3.58      1.97 o 
  -1   8   9        0.95        0.53      1.30 o 
   0   8   9       20.25       15.77      3.72 o 
  -2   9   9        0.51       -0.86      1.71 o 
  -1   9   9        0.55        0.90      1.35 o 
   0   9   9        5.50        3.67      2.10 o 
                                                 
